# Supplementary material for: Unraveling the mechanism for paired electrocatalysis of organics with water as a feedstock
Source: Nat Commun. 2022 Jun 6;13:3125. doi: 10.1038/s41467-022-30495-1 (PMC9170728; doi:10.1038/s41467-022-30495-1)
Supplement: Supplementary file 3 — Source Data [file 41467_2022_30495_MOESM3_ESM.xlsx]

## Sheet: Fig. 2a
Fig. 2a
FeP-MoP/FF
2θ	intensity
5	30
5.01	40
5.02	45
5.03	50
5.04	60
5.05	65
5.06	70
5.07	75
5.08	80
5.09	85
5.1	90
5.11	90
5.12	95
5.13	100
5.14	100
5.15	105
5.16	110
5.17	110
5.18	110
5.19	115
5.2	115
5.21	115
5.22	115
5.23	120
5.24	115
5.25	110
5.26	110
5.27	105
5.28	105
5.29	105
5.3	100
5.31	95
5.32	100
5.33	100
5.34	105
5.35	100
5.36	100
5.37	100
5.38	100
5.39	90
5.4	85
5.41	85
5.42	80
5.43	80
5.44	80
5.45	80
5.46	75
5.47	70
5.48	65
5.49	60
5.5	55
5.51	55
5.52	50
5.53	55
5.54	65
5.55	65
5.56	75
5.57	85
5.58	90
5.59	95
5.6	100
5.61	100
5.62	105
5.63	105
5.64	105
5.65	105
5.66	105
5.67	105
5.68	105
5.69	110
5.7	110
5.71	115
5.72	115
5.73	115
5.74	120
5.75	115
5.76	115
5.77	110
5.78	105
5.79	100
5.8	95
5.81	90
5.82	85
5.83	80
5.84	75
5.85	70
5.86	65
5.87	60
5.88	60
5.89	60
5.9	55
5.91	50
5.92	55
5.93	55
5.94	60
5.95	65
5.96	70
5.97	75
5.98	80
5.99	85
6	85
6.01	90
6.02	95
6.03	95
6.04	100
6.05	105
6.06	105
6.07	110
6.08	110
6.09	110
6.1	110
6.11	115
6.12	115
6.13	120
6.14	120
6.15	125
6.16	125
6.17	125
6.18	120
6.19	120
6.2	120
6.21	115
6.22	110
6.23	110
6.24	110
6.25	105
6.26	105
6.27	105
6.28	110
6.29	115
6.3	120
6.31	125
6.32	130
6.33	130
6.34	135
6.35	140
6.36	145
6.37	145
6.38	145
6.39	145
6.4	140
6.41	135
6.42	130
6.43	130
6.44	130
6.45	130
6.46	130
6.47	125
6.48	125
6.49	120
6.5	120
6.51	110
6.52	105
6.53	95
6.54	90
6.55	85
6.56	85
6.57	90
6.58	90
6.59	90
6.6	90
6.61	90
6.62	90
6.63	90
6.64	85
6.65	85
6.66	90
6.67	90
6.68	95
6.69	100
6.7	105
6.71	105
6.72	110
6.73	110
6.74	115
6.75	115
6.76	120
6.77	120
6.78	120
6.79	125
6.8	120
6.81	120
6.82	115
6.83	115
6.84	115
6.85	110
6.86	110
6.87	105
6.88	105
6.89	105
6.9	100
6.91	100
6.92	95
6.93	95
6.94	90
6.95	90
6.96	80
6.97	75
6.98	75
6.99	75
7	75
7.01	75
7.02	70
7.03	70
7.04	70
7.05	70
7.06	75
7.07	80
7.08	85
7.09	90
7.1	95
7.11	100
7.12	100
7.13	100
7.14	105
7.15	105
7.16	100
7.17	100
7.18	100
7.19	100
7.2	105
7.21	100
7.22	105
7.23	105
7.24	105
7.25	100
7.26	100
7.27	100
7.28	95
7.29	100
7.3	100
7.31	95
7.32	95
7.33	90
7.34	85
7.35	85
7.36	85
7.37	80
7.38	75
7.39	75
7.4	70
7.41	65
7.42	65
7.43	60
7.44	60
7.45	55
7.46	50
7.47	55
7.48	55
7.49	65
7.5	70
7.51	80
7.52	85
7.53	90
7.54	95
7.55	95
7.56	100
7.57	100
7.58	105
7.59	110
7.6	110
7.61	115
7.62	115
7.63	115
7.64	115
7.65	115
7.66	115
7.67	115
7.68	110
7.69	110
7.7	110
7.71	105
7.72	100
7.73	100
7.74	95
7.75	95
7.76	85
7.77	80
7.78	80
7.79	75
7.8	70
7.81	65
7.82	65
7.83	65
7.84	65
7.85	70
7.86	70
7.87	70
7.88	75
7.89	75
7.9	75
7.91	70
7.92	75
7.93	75
7.94	75
7.95	80
7.96	85
7.97	90
7.98	90
7.99	95
8	100
8.01	100
8.02	105
8.03	105
8.04	100
8.05	100
8.06	100
8.07	95
8.08	90
8.09	90
8.1	85
8.11	90
8.12	85
8.13	85
8.14	80
8.15	75
8.16	75
8.17	75
8.18	75
8.19	75
8.2	75
8.21	75
8.22	75
8.23	75
8.24	75
8.25	75
8.26	80
8.27	85
8.28	90
8.29	95
8.3	100
8.31	100
8.32	100
8.33	100
8.34	95
8.35	95
8.36	95
8.37	95
8.38	100
8.39	105
8.4	105
8.41	105
8.42	105
8.43	105
8.44	105
8.45	105
8.46	100
8.47	100
8.48	100
8.49	100
8.5	95
8.51	95
8.52	90
8.53	90
8.54	90
8.55	85
8.56	85
8.57	90
8.58	85
8.59	85
8.6	85
8.61	90
8.62	95
8.63	90
8.64	90
8.65	90
8.66	95
8.67	90
8.68	90
8.69	85
8.7	85
8.71	90
8.72	90
8.73	85
8.74	80
8.75	80
8.76	80
8.77	75
8.78	70
8.79	75
8.8	75
8.81	75
8.82	75
8.83	75
8.84	75
8.85	75
8.86	75
8.87	70
8.88	70
8.89	70
8.9	65
8.91	60
8.92	60
8.93	60
8.94	60
8.95	60
8.96	65
8.97	65
8.98	70
8.99	70
9	65
9.01	60
9.02	60
9.03	65
9.04	65
9.05	70
9.06	70
9.07	70
9.08	70
9.09	70
9.1	65
9.11	65
9.12	60
9.13	55
9.14	55
9.15	55
9.16	55
9.17	55
9.18	55
9.19	50
9.2	50
9.21	50
9.22	50
9.23	50
9.24	55
9.25	55
9.26	55
9.27	55
9.28	55
9.29	50
9.3	50
9.31	50
9.32	45
9.33	40
9.34	40
9.35	40
9.36	45
9.37	45
9.38	50
9.39	55
9.4	60
9.41	60
9.42	60
9.43	60
9.44	55
9.45	60
9.46	60
9.47	60
9.48	65
9.49	65
9.5	65
9.51	65
9.52	60
9.53	65
9.54	70
9.55	70
9.56	70
9.57	75
9.58	75
9.59	80
9.6	80
9.61	80
9.62	80
9.63	80
9.64	80
9.65	80
9.66	80
9.67	80
9.68	80
9.69	80
9.7	85
9.71	80
9.72	80
9.73	80
9.74	75
9.75	75
9.76	75
9.77	75
9.78	75
9.79	75
9.8	75
9.81	75
9.82	80
9.83	80
9.84	85
9.85	85
9.86	85
9.87	85
9.88	85
9.89	85
9.9	85
9.91	90
9.92	90
9.93	85
9.94	85
9.95	90
9.96	90
9.97	90
9.98	90
9.99	90
10	90
10.01	90
10.02	85
10.03	85
10.04	85
10.05	80
10.06	80
10.07	75
10.08	75
10.09	75
10.1	70
10.11	65
10.12	65
10.13	60
10.14	55
10.15	55
10.16	50
10.17	50
10.18	45
10.19	45
10.2	45
10.21	45
10.22	40
10.23	40
10.24	40
10.25	45
10.26	45
10.27	50
10.28	60
10.29	60
10.3	65
10.31	65
10.32	65
10.33	65
10.34	65
10.35	65
10.36	65
10.37	65
10.38	65
10.39	70
10.4	75
10.41	75
10.42	80
10.43	80
10.44	85
10.45	85
10.46	85
10.47	90
10.48	90
10.49	95
10.5	100
10.51	100
10.52	100
10.53	95
10.54	95
10.55	95
10.56	95
10.57	90
10.58	90
10.59	95
10.6	100
10.61	95
10.62	95
10.63	95
10.64	90
10.65	85
10.66	80
10.67	75
10.68	70
10.69	70
10.7	70
10.71	75
10.72	75
10.73	75
10.74	75
10.75	75
10.76	75
10.77	75
10.78	75
10.79	75
10.8	75
10.81	75
10.82	75
10.83	80
10.84	80
10.85	80
10.86	80
10.87	75
10.88	75
10.89	75
10.9	75
10.91	80
10.92	80
10.93	85
10.94	90
10.95	90
10.96	90
10.97	95
10.98	95
10.99	95
11	95
11.01	100
11.02	100
11.03	100
11.04	105
11.05	105
11.06	105
11.07	100
11.08	100
11.09	95
11.1	90
11.11	85
11.12	85
11.13	85
11.14	85
11.15	90
11.16	90
11.17	95
11.18	90
11.19	95
11.2	95
11.21	95
11.22	90
11.23	90
11.24	85
11.25	80
11.26	80
11.27	75
11.28	70
11.29	70
11.3	70
11.31	75
11.32	75
11.33	75
11.34	80
11.35	80
11.36	85
11.37	85
11.38	90
11.39	95
11.4	95
11.41	100
11.42	105
11.43	105
11.44	105
11.45	105
11.46	110
11.47	110
11.48	110
11.49	110
11.5	110
11.51	110
11.52	110
11.53	110
11.54	110
11.55	110
11.56	115
11.57	115
11.58	120
11.59	120
11.6	115
11.61	115
11.62	115
11.63	110
11.64	110
11.65	105
11.66	105
11.67	105
11.68	100
11.69	100
11.7	100
11.71	100
11.72	95
11.73	90
11.74	90
11.75	85
11.76	75
11.77	70
11.78	70
11.79	65
11.8	70
11.81	70
11.82	75
11.83	75
11.84	70
11.85	70
11.86	70
11.87	70
11.88	70
11.89	75
11.9	75
11.91	75
11.92	75
11.93	75
11.94	75
11.95	75
11.96	75
11.97	75
11.98	80
11.99	85
12	90
12.01	90
12.02	90
12.03	90
12.04	90
12.05	90
12.06	85
12.07	90
12.08	85
12.09	85
12.1	90
12.11	85
12.12	85
12.13	80
12.14	75
12.15	65
12.16	65
12.17	60
12.18	60
12.19	55
12.2	55
12.21	50
12.22	50
12.23	50
12.24	55
12.25	55
12.26	60
12.27	65
12.28	60
12.29	60
12.3	60
12.31	65
12.32	70
12.33	70
12.34	70
12.35	70
12.36	70
12.37	70
12.38	70
12.39	70
12.4	70
12.41	70
12.42	75
12.43	75
12.44	80
12.45	80
12.46	80
12.47	80
12.48	80
12.49	75
12.5	75
12.51	70
12.52	75
12.53	75
12.54	75
12.55	75
12.56	75
12.57	75
12.58	75
12.59	80
12.6	80
12.61	85
12.62	90
12.63	90
12.64	90
12.65	90
12.66	90
12.67	90
12.68	90
12.69	90
12.7	95
12.71	100
12.72	105
12.73	110
12.74	110
12.75	110
12.76	110
12.77	110
12.78	115
12.79	110
12.8	110
12.81	110
12.82	110
12.83	110
12.84	110
12.85	110
12.86	110
12.87	110
12.88	110
12.89	110
12.9	110
12.91	105
12.92	100
12.93	95
12.94	90
12.95	80
12.96	80
12.97	80
12.98	80
12.99	80
13	80
13.01	80
13.02	80
13.03	75
13.04	75
13.05	75
13.06	75
13.07	70
13.08	70
13.09	70
13.1	65
13.11	65
13.12	60
13.13	60
13.14	65
13.15	65
13.16	65
13.17	65
13.18	65
13.19	60
13.2	60
13.21	65
13.22	65
13.23	65
13.24	70
13.25	70
13.26	65
13.27	65
13.28	65
13.29	65
13.3	70
13.31	75
13.32	75
13.33	75
13.34	75
13.35	75
13.36	70
13.37	70
13.38	75
13.39	75
13.4	75
13.41	75
13.42	75
13.43	70
13.44	70
13.45	70
13.46	65
13.47	65
13.48	65
13.49	65
13.5	65
13.51	65
13.52	60
13.53	60
13.54	60
13.55	60
13.56	60
13.57	55
13.58	60
13.59	60
13.6	55
13.61	55
13.62	55
13.63	60
13.64	65
13.65	65
13.66	75
13.67	75
13.68	80
13.69	80
13.7	80
13.71	80
13.72	80
13.73	80
13.74	85
13.75	90
13.76	95
13.77	100
13.78	100
13.79	100
13.8	100
13.81	100
13.82	95
13.83	95
13.84	95
13.85	95
13.86	90
13.87	90
13.88	90
13.89	90
13.9	90
13.91	95
13.92	95
13.93	95
13.94	95
13.95	95
13.96	90
13.97	95
13.98	95
13.99	95
14	95
14.01	95
14.02	95
14.03	95
14.04	100
14.05	105
14.06	105
14.07	105
14.08	105
14.09	110
14.1	110
14.11	115
14.12	115
14.13	115
14.14	115
14.15	115
14.16	110
14.17	110
14.18	110
14.19	115
14.2	110
14.21	110
14.22	110
14.23	105
14.24	100
14.25	100
14.26	95
14.27	95
14.28	95
14.29	100
14.3	95
14.31	95
14.32	95
14.33	95
14.34	95
14.35	100
14.36	100
14.37	100
14.38	90
14.39	90
14.4	85
14.41	85
14.42	85
14.43	90
14.44	90
14.45	90
14.46	90
14.47	90
14.48	90
14.49	90
14.5	90
14.51	90
14.52	85
14.53	85
14.54	85
14.55	85
14.56	85
14.57	85
14.58	80
14.59	75
14.6	70
14.61	70
14.62	65
14.63	65
14.64	65
14.65	65
14.66	60
14.67	65
14.68	65
14.69	65
14.7	65
14.71	65
14.72	65
14.73	60
14.74	60
14.75	60
14.76	60
14.77	60
14.78	60
14.79	60
14.8	60
14.81	55
14.82	50
14.83	50
14.84	50
14.85	50
14.86	55
14.87	55
14.88	60
14.89	65
14.9	65
14.91	70
14.92	70
14.93	75
14.94	75
14.95	70
14.96	70
14.97	70
14.98	70
14.99	70
15	70
15.01	70
15.02	75
15.03	75
15.04	75
15.05	75
15.06	70
15.07	70
15.08	70
15.09	70
15.1	70
15.11	75
15.12	75
15.13	80
15.14	80
15.15	75
15.16	75
15.17	75
15.18	70
15.19	70
15.2	70
15.21	70
15.22	65
15.23	65
15.24	65
15.25	60
15.26	60
15.27	65
15.28	65
15.29	70
15.3	70
15.31	75
15.32	75
15.33	80
15.34	85
15.35	85
15.36	85
15.37	85
15.38	85
15.39	80
15.4	80
15.41	75
15.42	80
15.43	85
15.44	85
15.45	90
15.46	90
15.47	85
15.48	85
15.49	90
15.5	90
15.51	85
15.52	85
15.53	85
15.54	85
15.55	90
15.56	95
15.57	95
15.58	95
15.59	95
15.6	90
15.61	85
15.62	85
15.63	80
15.64	80
15.65	75
15.66	75
15.67	70
15.68	65
15.69	65
15.7	65
15.71	60
15.72	60
15.73	60
15.74	60
15.75	60
15.76	60
15.77	60
15.78	60
15.79	60
15.8	55
15.81	55
15.82	50
15.83	50
15.84	45
15.85	40
15.86	40
15.87	40
15.88	45
15.89	45
15.9	45
15.91	45
15.92	45
15.93	50
15.94	55
15.95	55
15.96	55
15.97	55
15.98	55
15.99	55
16	50
16.01	50
16.02	45
16.03	45
16.04	45
16.05	40
16.06	40
16.07	40
16.08	40
16.09	35
16.1	30
16.11	25
16.12	25
16.13	25
16.14	30
16.15	35
16.16	35
16.17	40
16.18	40
16.19	40
16.2	40
16.21	40
16.22	40
16.23	45
16.24	45
16.25	45
16.26	45
16.27	40
16.28	40
16.29	35
16.3	35
16.31	40
16.32	40
16.33	45
16.34	45
16.35	45
16.36	45
16.37	50
16.38	50
16.39	45
16.4	40
16.41	40
16.42	35
16.43	35
16.44	35
16.45	35
16.46	35
16.47	40
16.48	40
16.49	40
16.5	40
16.51	35
16.52	35
16.53	35
16.54	30
16.55	35
16.56	35
16.57	40
16.58	45
16.59	50
16.6	50
16.61	55
16.62	55
16.63	55
16.64	55
16.65	50
16.66	55
16.67	55
16.68	50
16.69	50
16.7	50
16.71	50
16.72	50
16.73	45
16.74	45
16.75	45
16.76	45
16.77	45
16.78	40
16.79	40
16.8	35
16.81	35
16.82	30
16.83	30
16.84	25
16.85	25
16.86	20
16.87	20
16.88	20
16.89	20
16.9	20
16.91	20
16.92	20
16.93	20
16.94	20
16.95	20
16.96	20
16.97	20
16.98	25
16.99	25
17	30
17.01	30
17.02	30
17.03	30
17.04	30
17.05	30
17.06	25
17.07	25
17.08	25
17.09	25
17.1	30
17.11	30
17.12	30
17.13	30
17.14	25
17.15	30
17.16	25
17.17	25
17.18	25
17.19	25
17.2	25
17.21	25
17.22	25
17.23	25
17.24	25
17.25	30
17.26	30
17.27	30
17.28	35
17.29	30
17.3	30
17.31	30
17.32	25
17.33	30
17.34	30
17.35	35
17.36	40
17.37	40
17.38	40
17.39	40
17.4	40
17.41	35
17.42	35
17.43	35
17.44	30
17.45	30
17.46	30
17.47	30
17.48	30
17.49	25
17.5	25
17.51	25
17.52	25
17.53	25
17.54	30
17.55	30
17.56	35
17.57	40
17.58	45
17.59	45
17.6	50
17.61	55
17.62	55
17.63	60
17.64	60
17.65	65
17.66	70
17.67	70
17.68	75
17.69	75
17.7	80
17.71	80
17.72	80
17.73	85
17.74	80
17.75	80
17.76	80
17.77	75
17.78	75
17.79	70
17.8	70
17.81	65
17.82	60
17.83	60
17.84	55
17.85	60
17.86	55
17.87	60
17.88	60
17.89	55
17.9	55
17.91	50
17.92	50
17.93	50
17.94	50
17.95	50
17.96	55
17.97	55
17.98	60
17.99	65
18	70
18.01	75
18.02	80
18.03	85
18.04	85
18.05	80
18.06	80
18.07	80
18.08	75
18.09	75
18.1	75
18.11	75
18.12	70
18.13	65
18.14	65
18.15	60
18.16	60
18.17	60
18.18	60
18.19	60
18.2	60
18.21	55
18.22	55
18.23	50
18.24	50
18.25	50
18.26	55
18.27	55
18.28	60
18.29	65
18.3	70
18.31	70
18.32	70
18.33	70
18.34	65
18.35	65
18.36	70
18.37	75
18.38	85
18.39	90
18.4	95
18.41	95
18.42	95
18.43	100
18.44	100
18.45	105
18.46	105
18.47	105
18.48	100
18.49	95
18.5	90
18.51	85
18.52	85
18.53	85
18.54	80
18.55	75
18.56	70
18.57	65
18.58	60
18.59	55
18.6	55
18.61	55
18.62	55
18.63	55
18.64	55
18.65	50
18.66	50
18.67	45
18.68	40
18.69	40
18.7	40
18.71	40
18.72	40
18.73	40
18.74	45
18.75	45
18.76	45
18.77	45
18.78	50
18.79	50
18.8	55
18.81	55
18.82	60
18.83	60
18.84	55
18.85	55
18.86	55
18.87	55
18.88	60
18.89	60
18.9	60
18.91	60
18.92	55
18.93	50
18.94	50
18.95	50
18.96	50
18.97	50
18.98	50
18.99	45
19	45
19.01	40
19.02	40
19.03	35
19.04	35
19.05	40
19.06	40
19.07	45
19.08	45
19.09	45
19.1	45
19.11	50
19.12	50
19.13	55
19.14	60
19.15	65
19.16	70
19.17	75
19.18	75
19.19	80
19.2	85
19.21	85
19.22	85
19.23	90
19.24	90
19.25	85
19.26	85
19.27	80
19.28	80
19.29	75
19.3	75
19.31	75
19.32	70
19.33	75
19.34	70
19.35	70
19.36	65
19.37	60
19.38	60
19.39	55
19.4	55
19.41	55
19.42	50
19.43	50
19.44	45
19.45	45
19.46	45
19.47	40
19.48	40
19.49	40
19.5	35
19.51	35
19.52	35
19.53	40
19.54	45
19.55	50
19.56	55
19.57	60
19.58	60
19.59	60
19.6	65
19.61	65
19.62	70
19.63	75
19.64	75
19.65	80
19.66	80
19.67	80
19.68	80
19.69	75
19.7	75
19.71	75
19.72	75
19.73	75
19.74	75
19.75	75
19.76	75
19.77	75
19.78	75
19.79	75
19.8	75
19.81	75
19.82	70
19.83	70
19.84	65
19.85	65
19.86	65
19.87	60
19.88	60
19.89	60
19.9	60
19.91	55
19.92	55
19.93	55
19.94	55
19.95	55
19.96	55
19.97	55
19.98	50
19.99	50
20	50
20.01	50
20.02	50
20.03	55
20.04	55
20.05	60
20.06	65
20.07	65
20.08	65
20.09	60
20.1	60
20.11	60
20.12	60
20.13	65
20.14	65
20.15	70
20.16	70
20.17	75
20.18	75
20.19	75
20.2	70
20.21	70
20.22	65
20.23	65
20.24	65
20.25	70
20.26	70
20.27	70
20.28	70
20.29	70
20.3	70
20.31	65
20.32	65
20.33	70
20.34	70
20.35	70
20.36	70
20.37	70
20.38	70
20.39	70
20.4	65
20.41	60
20.42	55
20.43	50
20.44	50
20.45	50
20.46	55
20.47	65
20.48	70
20.49	75
20.5	75
20.51	75
20.52	75
20.53	70
20.54	65
20.55	65
20.56	65
20.57	70
20.58	75
20.59	75
20.6	80
20.61	80
20.62	80
20.63	80
20.64	75
20.65	75
20.66	75
20.67	80
20.68	85
20.69	85
20.7	90
20.71	85
20.72	85
20.73	80
20.74	75
20.75	75
20.76	75
20.77	80
20.78	80
20.79	80
20.8	80
20.81	80
20.82	70
20.83	65
20.84	55
20.85	50
20.86	45
20.87	45
20.88	50
20.89	55
20.9	60
20.91	60
20.92	65
20.93	70
20.94	70
20.95	70
20.96	70
20.97	65
20.98	65
20.99	65
21	65
21.01	65
21.02	70
21.03	75
21.04	75
21.05	80
21.06	80
21.07	85
21.08	85
21.09	90
21.1	95
21.11	100
21.12	100
21.13	100
21.14	105
21.15	105
21.16	105
21.17	105
21.18	105
21.19	105
21.2	100
21.21	100
21.22	100
21.23	95
21.24	95
21.25	90
21.26	85
21.27	80
21.28	80
21.29	80
21.3	85
21.31	90
21.32	90
21.33	95
21.34	95
21.35	95
21.36	95
21.37	90
21.38	90
21.39	85
21.4	80
21.41	80
21.42	75
21.43	70
21.44	65
21.45	65
21.46	65
21.47	65
21.48	70
21.49	75
21.5	80
21.51	85
21.52	90
21.53	90
21.54	90
21.55	90
21.56	90
21.57	85
21.58	85
21.59	85
21.6	90
21.61	90
21.62	95
21.63	95
21.64	95
21.65	95
21.66	95
21.67	90
21.68	95
21.69	95
21.7	100
21.71	100
21.72	105
21.73	110
21.74	110
21.75	110
21.76	105
21.77	105
21.78	100
21.79	100
21.8	95
21.81	90
21.82	95
21.83	95
21.84	95
21.85	95
21.86	90
21.87	90
21.88	85
21.89	85
21.9	85
21.91	90
21.92	90
21.93	95
21.94	100
21.95	100
21.96	100
21.97	95
21.98	90
21.99	85
22	80
22.01	80
22.02	75
22.03	75
22.04	75
22.05	75
22.06	75
22.07	75
22.08	70
22.09	70
22.1	70
22.11	70
22.12	70
22.13	70
22.14	75
22.15	75
22.16	70
22.17	70
22.18	70
22.19	65
22.2	60
22.21	60
22.22	60
22.23	60
22.24	60
22.25	60
22.26	65
22.27	65
22.28	70
22.29	65
22.3	60
22.31	60
22.32	55
22.33	55
22.34	55
22.35	55
22.36	60
22.37	60
22.38	60
22.39	60
22.4	60
22.41	55
22.42	50
22.43	50
22.44	45
22.45	45
22.46	45
22.47	45
22.48	45
22.49	45
22.5	50
22.51	50
22.52	50
22.53	55
22.54	55
22.55	60
22.56	65
22.57	65
22.58	65
22.59	70
22.6	75
22.61	75
22.62	75
22.63	75
22.64	75
22.65	75
22.66	80
22.67	80
22.68	85
22.69	90
22.7	95
22.71	95
22.72	100
22.73	100
22.74	100
22.75	100
22.76	105
22.77	105
22.78	110
22.79	115
22.8	115
22.81	115
22.82	115
22.83	115
22.84	110
22.85	105
22.86	105
22.87	100
22.88	100
22.89	100
22.9	100
22.91	95
22.92	95
22.93	95
22.94	90
22.95	85
22.96	80
22.97	75
22.98	75
22.99	75
23	75
23.01	75
23.02	80
23.03	80
23.04	80
23.05	80
23.06	75
23.07	75
23.08	70
23.09	70
23.1	70
23.11	75
23.12	75
23.13	75
23.14	80
23.15	80
23.16	80
23.17	80
23.18	80
23.19	80
23.2	85
23.21	90
23.22	90
23.23	90
23.24	90
23.25	85
23.26	80
23.27	75
23.28	75
23.29	70
23.3	65
23.31	65
23.32	65
23.33	65
23.34	65
23.35	65
23.36	65
23.37	60
23.38	60
23.39	55
23.4	50
23.41	45
23.42	45
23.43	50
23.44	50
23.45	55
23.46	60
23.47	65
23.48	60
23.49	60
23.5	60
23.51	60
23.52	65
23.53	65
23.54	65
23.55	65
23.56	65
23.57	65
23.58	65
23.59	65
23.6	65
23.61	65
23.62	65
23.63	65
23.64	65
23.65	65
23.66	60
23.67	55
23.68	55
23.69	50
23.7	45
23.71	40
23.72	35
23.73	35
23.74	40
23.75	40
23.76	45
23.77	50
23.78	50
23.79	55
23.8	55
23.81	50
23.82	50
23.83	45
23.84	45
23.85	45
23.86	50
23.87	55
23.88	60
23.89	70
23.9	70
23.91	75
23.92	75
23.93	70
23.94	70
23.95	75
23.96	75
23.97	80
23.98	80
23.99	85
24	85
24.01	85
24.02	85
24.03	85
24.04	80
24.05	75
24.06	70
24.07	70
24.08	65
24.09	60
24.1	55
24.11	55
24.12	55
24.13	55
24.14	50
24.15	50
24.16	50
24.17	50
24.18	50
24.19	55
24.2	55
24.21	55
24.22	55
24.23	55
24.24	55
24.25	55
24.26	55
24.27	60
24.28	60
24.29	65
24.3	70
24.31	70
24.32	70
24.33	70
24.34	65
24.35	60
24.36	55
24.37	50
24.38	50
24.39	55
24.4	60
24.41	70
24.42	75
24.43	80
24.44	80
24.45	85
24.46	80
24.47	80
24.48	75
24.49	70
24.5	65
24.51	65
24.52	70
24.53	70
24.54	75
24.55	75
24.56	75
24.57	75
24.58	75
24.59	70
24.6	70
24.61	75
24.62	75
24.63	75
24.64	80
24.65	80
24.66	80
24.67	80
24.68	80
24.69	80
24.7	75
24.71	70
24.72	65
24.73	65
24.74	65
24.75	65
24.76	70
24.77	65
24.78	65
24.79	65
24.8	65
24.81	65
24.82	65
24.83	65
24.84	70
24.85	75
24.86	85
24.87	85
24.88	85
24.89	85
24.9	80
24.91	80
24.92	75
24.93	75
24.94	75
24.95	75
24.96	75
[truncated: 6,004 more rows]

## Sheet: Fig. 2b
Fig. 2b
FeP-NiMoP2/FNF
2θ	intensity
5	1
5.01	1
5.02	1
5.03	4
5.04	9
5.05	8
5.06	8
5.07	14
5.08	13
5.09	6
5.1	16
5.11	0
5.12	4
5.13	13
5.14	20
5.15	14
5.16	7
5.17	17
5.18	12
5.19	7
5.2	8
5.21	10
5.22	20
5.23	17
5.24	11
5.25	10
5.26	6
5.27	1
5.28	9
5.29	15
5.3	17
5.31	18
5.32	8
5.33	8
5.34	2
5.35	16
5.36	8
5.37	16
5.38	17
5.39	20
5.4	1
5.41	2
5.42	8
5.43	15
5.44	9
5.45	12
5.46	11
5.47	7
5.48	9
5.49	19
5.5	12
5.51	7
5.52	8
5.53	15
5.54	15
5.55	8
5.56	6
5.57	6
5.58	25
5.59	16
5.6	0
5.61	11
5.62	17
5.63	17
5.64	11
5.65	9
5.66	8
5.67	9
5.68	8
5.69	13
5.7	25
5.71	16
5.72	5
5.73	9
5.74	4
5.75	16
5.76	17
5.77	8
5.78	6
5.79	17
5.8	19
5.81	15
5.82	10
5.83	9
5.84	8
5.85	8
5.86	17
5.87	17
5.88	12
5.89	11
5.9	8
5.91	6
5.92	8
5.93	21
5.94	18
5.95	12
5.96	15
5.97	12
5.98	10
5.99	16
6	23
6.01	1
6.02	13
6.03	18
6.04	6
6.05	10
6.06	17
6.07	11
6.08	10
6.09	19
6.1	23
6.11	3
6.12	5
6.13	27
6.14	13
6.15	10
6.16	10
6.17	7
6.18	15
6.19	11
6.2	9
6.21	13
6.22	16
6.23	11
6.24	21
6.25	16
6.26	10
6.27	16
6.28	15
6.29	11
6.3	10
6.31	23
6.32	26
6.33	12
6.34	6
6.35	18
6.36	14
6.37	22
6.38	11
6.39	18
6.4	27
6.41	6
6.42	10
6.43	25
6.44	9
6.45	13
6.46	8
6.47	12
6.48	24
6.49	16
6.5	9
6.51	5
6.52	18
6.53	19
6.54	7
6.55	10
6.56	5
6.57	7
6.58	15
6.59	23
6.6	23
6.61	22
6.62	20
6.63	6
6.64	15
6.65	30
6.66	8
6.67	4
6.68	15
6.69	20
6.7	18
6.71	19
6.72	11
6.73	12
6.74	15
6.75	15
6.76	21
6.77	20
6.78	16
6.79	21
6.8	14
6.81	2
6.82	11
6.83	23
6.84	8
6.85	9
6.86	19
6.87	19
6.88	8
6.89	7
6.9	9
6.91	15
6.92	17
6.93	13
6.94	21
6.95	18
6.96	8
6.97	11
6.98	16
6.99	15
7	20
7.01	1
7.02	19
7.03	31
7.04	18
7.05	6
7.06	12
7.07	21
7.08	2
7.09	13
7.1	19
7.11	21
7.12	25
7.13	19
7.14	18
7.15	11
7.16	1
7.17	24
7.18	26
7.19	21
7.2	9
7.21	13
7.22	13
7.23	10
7.24	10
7.25	8
7.26	12
7.27	17
7.28	11
7.29	12
7.3	21
7.31	10
7.32	10
7.33	11
7.34	6
7.35	19
7.36	23
7.37	4
7.38	9
7.39	23
7.4	5
7.41	11
7.42	10
7.43	14
7.44	22
7.45	12
7.46	17
7.47	24
7.48	5
7.49	8
7.5	16
7.51	15
7.52	21
7.53	13
7.54	4
7.55	16
7.56	18
7.57	12
7.58	8
7.59	9
7.6	13
7.61	13
7.62	10
7.63	17
7.64	20
7.65	14
7.66	6
7.67	6
7.68	15
7.69	20
7.7	18
7.71	16
7.72	10
7.73	13
7.74	15
7.75	1
7.76	0
7.77	10
7.78	19
7.79	21
7.8	2
7.81	1
7.82	28
7.83	19
7.84	16
7.85	26
7.86	18
7.87	10
7.88	9
7.89	8
7.9	13
7.91	10
7.92	11
7.93	5
7.94	14
7.95	22
7.96	11
7.97	8
7.98	11
7.99	20
8	16
8.01	5
8.02	8
8.03	9
8.04	17
8.05	18
8.06	18
8.07	12
8.08	17
8.09	16
8.1	10
8.11	8
8.12	6
8.13	9
8.14	21
8.15	14
8.16	10
8.17	15
8.18	14
8.19	9
8.2	1
8.21	6
8.22	13
8.23	13
8.24	8
8.25	19
8.26	22
8.27	8
8.28	7
8.29	16
8.3	10
8.31	4
8.32	9
8.33	17
8.34	23
8.35	21
8.36	8
8.37	8
8.38	5
8.39	8
8.4	12
8.41	8
8.42	14
8.43	18
8.44	7
8.45	0
8.46	10
8.47	19
8.48	9
8.49	7
8.5	8
8.51	15
8.52	22
8.53	19
8.54	7
8.55	17
8.56	15
8.57	12
8.58	22
8.59	13
8.6	12
8.61	18
8.62	9
8.63	10
8.64	11
8.65	18
8.66	23
8.67	2
8.68	0
8.69	13
8.7	29
8.71	17
8.72	17
8.73	14
8.74	8
8.75	17
8.76	10
8.77	11
8.78	17
8.79	8
8.8	11
8.81	15
8.82	18
8.83	14
8.84	26
8.85	16
8.86	11
8.87	6
8.88	9
8.89	9
8.9	11
8.91	15
8.92	14
8.93	12
8.94	22
8.95	11
8.96	11
8.97	14
8.98	8
8.99	14
9	12
9.01	8
9.02	9
9.03	7
9.04	16
9.05	25
9.06	13
9.07	1
9.08	12
9.09	27
9.1	10
9.11	6
9.12	20
9.13	21
9.14	19
9.15	9
9.16	16
9.17	25
9.18	20
9.19	16
9.2	9
9.21	1
9.22	3
9.23	11
9.24	23
9.25	28
9.26	17
9.27	15
9.28	8
9.29	6
9.3	12
9.31	19
9.32	10
9.33	5
9.34	20
9.35	11
9.36	1
9.37	13
9.38	8
9.39	20
9.4	27
9.41	22
9.42	10
9.43	12
9.44	21
9.45	10
9.46	25
9.47	25
9.48	12
9.49	2
9.5	28
9.51	42
9.52	18
9.53	1
9.54	6
9.55	32
9.56	30
9.57	20
9.58	0
9.59	11
9.6	20
9.61	19
9.62	14
9.63	11
9.64	23
9.65	32
9.66	19
9.67	14
9.68	16
9.69	20
9.7	20
9.71	7
9.72	1
9.73	14
9.74	12
9.75	10
9.76	23
9.77	29
9.78	36
9.79	22
9.8	9
9.81	7
9.82	21
9.83	8
9.84	10
9.85	7
9.86	14
9.87	12
9.88	24
9.89	28
9.9	23
9.91	18
9.92	5
9.93	18
9.94	15
9.95	27
9.96	12
9.97	21
9.98	31
9.99	15
10	15
10.01	13
10.02	18
10.03	26
10.04	23
10.05	18
10.06	14
10.07	16
10.08	15
10.09	16
10.1	17
10.11	13
10.12	11
10.13	21
10.14	23
10.15	25
10.16	11
10.17	12
10.18	25
10.19	23
10.2	27
10.21	3
10.22	11
10.23	17
10.24	21
10.25	16
10.26	14
10.27	13
10.28	30
10.29	34
10.3	23
10.31	14
10.32	3
10.33	13
10.34	17
10.35	22
10.36	16
10.37	7
10.38	8
10.39	4
10.4	29
10.41	16
10.42	5
10.43	16
10.44	32
10.45	18
10.46	12
10.47	13
10.48	8
10.49	19
10.5	26
10.51	13
10.52	5
10.53	23
10.54	32
10.55	15
10.56	16
10.57	30
10.58	18
10.59	2
10.6	13
10.61	24
10.62	34
10.63	24
10.64	20
10.65	11
10.66	12
10.67	15
10.68	17
10.69	18
10.7	23
10.71	15
10.72	4
10.73	15
10.74	22
10.75	29
10.76	22
10.77	11
10.78	14
10.79	9
10.8	8
10.81	13
10.82	17
10.83	18
10.84	24
10.85	21
10.86	13
10.87	10
10.88	9
10.89	21
10.9	29
10.91	20
10.92	21
10.93	32
10.94	26
10.95	20
10.96	6
10.97	1
10.98	8
10.99	22
11	28
11.01	19
11.02	12
11.03	15
11.04	26
11.05	24
11.06	20
11.07	13
11.08	21
11.09	20
11.1	22
11.11	5
11.12	6
11.13	18
11.14	21
11.15	22
11.16	12
11.17	11
11.18	13
11.19	18
11.2	14
11.21	16
11.22	12
11.23	10
11.24	11
11.25	27
11.26	18
11.27	12
11.28	9
11.29	15
11.3	29
11.31	22
11.32	17
11.33	12
11.34	13
11.35	15
11.36	15
11.37	13
11.38	14
11.39	14
11.4	24
11.41	27
11.42	19
11.43	5
11.44	2
11.45	11
11.46	7
11.47	15
11.48	11
11.49	11
11.5	14
11.51	4
11.52	14
11.53	23
11.54	28
11.55	22
11.56	16
11.57	9
11.58	14
11.59	11
11.6	26
11.61	21
11.62	17
11.63	15
11.64	15
11.65	26
11.66	22
11.67	13
11.68	12
11.69	0
11.7	13
11.71	26
11.72	24
11.73	10
11.74	0
11.75	2
11.76	12
11.77	15
11.78	19
11.79	18
11.8	7
11.81	7
11.82	9
11.83	18
11.84	21
11.85	12
11.86	18
11.87	7
11.88	0
11.89	16
11.9	16
11.91	15
11.92	13
11.93	17
11.94	9
11.95	16
11.96	11
11.97	12
11.98	13
11.99	5
12	3
12.01	10
12.02	13
12.03	30
12.04	22
12.05	20
12.06	7
12.07	11
12.08	21
12.09	27
12.1	20
12.11	16
12.12	2
12.13	12
12.14	9
12.15	16
12.16	7
12.17	13
12.18	8
12.19	16
12.2	16
12.21	15
12.22	15
12.23	20
12.24	24
12.25	24
12.26	10
12.27	12
12.28	9
12.29	22
12.3	8
12.31	7
12.32	4
12.33	24
12.34	21
12.35	9
12.36	7
12.37	8
12.38	16
12.39	5
12.4	9
12.41	13
12.42	12
12.43	2
12.44	7
12.45	4
12.46	14
12.47	15
12.48	16
12.49	11
12.5	10
12.51	27
12.52	16
12.53	32
12.54	12
12.55	12
12.56	0
12.57	6
12.58	22
12.59	17
12.6	15
12.61	6
12.62	2
12.63	7
12.64	17
12.65	8
12.66	6
12.67	1
12.68	4
12.69	15
12.7	26
12.71	24
12.72	8
12.73	5
12.74	7
12.75	11
12.76	14
12.77	15
12.78	3
12.79	5
12.8	13
12.81	23
12.82	35
12.83	22
12.84	0
12.85	0
12.86	8
12.87	28
12.88	18
12.89	20
12.9	16
12.91	22
12.92	13
12.93	4
12.94	21
12.95	8
12.96	22
12.97	13
12.98	12
12.99	5
13	17
13.01	12
13.02	0
13.03	2
13.04	15
13.05	17
13.06	13
13.07	4
13.08	13
13.09	8
13.1	17
13.11	21
13.12	12
13.13	21
13.14	17
13.15	8
13.16	16
13.17	15
13.18	19
13.19	13
13.2	26
13.21	21
13.22	22
13.23	16
13.24	15
13.25	10
13.26	14
13.27	24
13.28	32
13.29	13
13.3	4
13.31	11
13.32	1
13.33	12
13.34	13
13.35	21
13.36	16
13.37	19
13.38	6
13.39	14
13.4	16
13.41	24
13.42	18
13.43	21
13.44	16
13.45	12
13.46	12
13.47	11
13.48	11
13.49	20
13.5	24
13.51	21
13.52	14
13.53	2
13.54	1
13.55	4
13.56	12
13.57	19
13.58	25
13.59	24
13.6	17
13.61	9
13.62	4
13.63	10
13.64	9
13.65	14
13.66	11
13.67	15
13.68	15
13.69	18
13.7	20
13.71	14
13.72	10
13.73	5
13.74	4
13.75	11
13.76	21
13.77	18
13.78	21
13.79	10
13.8	34
13.81	24
13.82	16
13.83	9
13.84	8
13.85	1
13.86	4
13.87	15
13.88	11
13.89	8
13.9	8
13.91	22
13.92	23
13.93	30
13.94	16
13.95	11
13.96	1
13.97	4
13.98	19
13.99	16
14	6
14.01	1
14.02	19
14.03	28
14.04	28
14.05	23
14.06	28
14.07	4
14.08	12
14.09	11
14.1	17
14.11	20
14.12	16
14.13	13
14.14	2
14.15	22
14.16	24
14.17	11
14.18	23
14.19	20
14.2	15
14.21	26
14.22	14
14.23	12
14.24	11
14.25	10
14.26	29
14.27	19
14.28	16
14.29	11
14.3	13
14.31	20
14.32	13
14.33	15
14.34	23
14.35	20
14.36	14
14.37	10
14.38	11
14.39	23
14.4	25
14.41	9
14.42	17
14.43	13
14.44	1
14.45	16
14.46	20
14.47	33
14.48	8
14.49	2
14.5	15
14.51	13
14.52	21
14.53	31
14.54	28
14.55	2
14.56	1
14.57	14
14.58	9
14.59	21
14.6	20
14.61	22
14.62	14
14.63	9
14.64	4
14.65	8
14.66	11
14.67	17
14.68	21
14.69	10
14.7	13
14.71	23
14.72	13
14.73	8
14.74	3
14.75	14
14.76	14
14.77	20
14.78	26
14.79	28
14.8	19
14.81	0
14.82	0
14.83	11
14.84	9
14.85	16
14.86	26
14.87	17
14.88	12
14.89	16
14.9	25
14.91	13
14.92	31
14.93	18
14.94	13
14.95	15
14.96	17
14.97	27
14.98	16
14.99	13
15	25
15.01	20
15.02	34
15.03	30
15.04	11
15.05	4
15.06	9
15.07	10
15.08	19
15.09	32
15.1	32
15.11	23
15.12	14
15.13	9
15.14	3
15.15	3
15.16	19
15.17	36
15.18	42
15.19	35
15.2	14
15.21	12
15.22	8
15.23	4
15.24	6
15.25	3
15.26	16
15.27	21
15.28	19
15.29	14
15.3	21
15.31	20
15.32	23
15.33	18
15.34	11
15.35	17
15.36	14
15.37	12
15.38	18
15.39	14
15.4	8
15.41	9
15.42	8
15.43	12
15.44	37
15.45	35
15.46	52
15.47	55
15.48	53
15.49	57
15.5	76
15.51	36
15.52	55
15.53	71
15.54	46
15.55	55
15.56	91
15.57	68
15.58	61
15.59	87
15.6	115
15.61	106
15.62	124
15.63	114
15.64	102
15.65	114
15.66	99
15.67	90
15.68	75
15.69	99
15.7	117
15.71	96
15.72	96
15.73	121
15.74	117
15.75	127
15.76	99
15.77	128
15.78	151
15.79	116
15.8	114
15.81	133
15.82	138
15.83	110
15.84	135
15.85	120
15.86	118
15.87	83
15.88	74
15.89	96
15.9	121
15.91	125
15.92	138
15.93	102
15.94	83
15.95	99
15.96	91
15.97	43
15.98	63
15.99	55
16	19
16.01	25
16.02	56
16.03	39
16.04	89
16.05	71
16.06	93
16.07	105
16.08	70
16.09	46
16.1	23
16.11	29
16.12	28
16.13	34
16.14	28
16.15	35
16.16	24
16.17	19
16.18	6
16.19	5
16.2	17
16.21	24
16.22	20
16.23	17
16.24	11
16.25	9
16.26	8
16.27	26
16.28	30
16.29	36
16.3	17
16.31	6
16.32	0
16.33	10
16.34	10
16.35	21
16.36	26
16.37	12
16.38	28
16.39	16
16.4	20
16.41	17
16.42	3
16.43	5
16.44	19
16.45	19
16.46	20
16.47	26
16.48	20
16.49	25
16.5	23
16.51	24
16.52	27
16.53	23
16.54	39
16.55	4
16.56	0
16.57	12
16.58	7
16.59	14
16.6	27
16.61	20
16.62	25
16.63	26
16.64	10
16.65	1
16.66	0
16.67	6
16.68	16
16.69	21
16.7	30
16.71	22
16.72	18
16.73	4
16.74	9
16.75	8
16.76	9
16.77	16
16.78	18
16.79	24
16.8	17
16.81	11
16.82	19
16.83	7
16.84	12
16.85	7
16.86	1
16.87	14
16.88	25
16.89	21
16.9	23
16.91	8
16.92	9
16.93	25
16.94	29
16.95	27
16.96	25
16.97	11
16.98	16
16.99	14
17	25
17.01	18
17.02	14
17.03	18
17.04	21
17.05	17
17.06	10
17.07	14
17.08	20
17.09	33
17.1	28
17.11	18
17.12	19
17.13	11
17.14	3
17.15	7
17.16	7
17.17	18
17.18	27
17.19	41
17.2	29
17.21	21
17.22	26
17.23	11
17.24	1
17.25	15
17.26	31
17.27	21
17.28	17
17.29	28
17.3	23
17.31	6
17.32	26
17.33	17
17.34	15
17.35	25
17.36	7
17.37	17
17.38	18
17.39	19
17.4	26
17.41	3
17.42	4
17.43	23
17.44	0
17.45	15
17.46	29
17.47	18
17.48	9
17.49	9
17.5	7
17.51	0
17.52	5
17.53	9
17.54	28
17.55	27
17.56	20
17.57	11
17.58	4
17.59	0
17.6	9
17.61	26
17.62	31
17.63	39
17.64	35
17.65	12
17.66	4
17.67	1
17.68	7
17.69	12
17.7	15
17.71	30
17.72	25
17.73	14
17.74	18
17.75	13
17.76	9
17.77	17
17.78	8
17.79	9
17.8	18
17.81	3
17.82	31
17.83	31
17.84	18
17.85	25
17.86	14
17.87	7
17.88	20
17.89	14
17.9	12
17.91	20
17.92	32
17.93	28
17.94	15
17.95	17
17.96	11
17.97	5
17.98	16
17.99	18
18	23
18.01	19
18.02	44
18.03	17
18.04	24
18.05	0
18.06	1
18.07	10
18.08	16
18.09	15
18.1	29
18.11	32
18.12	29
18.13	17
18.14	6
18.15	0
18.16	0
18.17	4
18.18	15
18.19	14
18.2	13
18.21	0
18.22	11
18.23	21
18.24	18
18.25	36
18.26	25
18.27	12
18.28	6
18.29	3
18.3	1
18.31	20
18.32	16
18.33	17
18.34	26
18.35	26
18.36	22
18.37	13
18.38	15
18.39	7
18.4	3
18.41	0
18.42	1
18.43	6
18.44	39
18.45	35
18.46	33
18.47	37
18.48	13
18.49	4
18.5	1
18.51	2
18.52	5
18.53	17
18.54	21
18.55	16
18.56	28
18.57	23
18.58	1
18.59	0
18.6	0
18.61	8
18.62	3
18.63	15
18.64	38
18.65	13
18.66	7
18.67	13
18.68	8
18.69	3
18.7	17
18.71	11
18.72	7
18.73	15
18.74	12
18.75	8
18.76	9
18.77	28
18.78	29
18.79	17
18.8	1
18.81	5
18.82	3
18.83	3
18.84	17
18.85	8
18.86	24
18.87	13
18.88	31
18.89	18
18.9	17
18.91	13
18.92	13
18.93	6
18.94	19
18.95	11
18.96	27
18.97	21
18.98	10
18.99	5
19	10
19.01	3
19.02	0
19.03	9
19.04	0
19.05	0
19.06	17
19.07	25
19.08	14
19.09	21
19.1	21
19.11	15
19.12	17
19.13	33
19.14	26
19.15	1
19.16	0
19.17	10
19.18	5
19.19	11
19.2	21
19.21	18
19.22	18
19.23	19
19.24	18
19.25	0
19.26	11
19.27	18
19.28	27
19.29	27
19.3	33
19.31	5
19.32	13
19.33	5
19.34	22
19.35	8
19.36	14
19.37	14
19.38	2
19.39	4
19.4	15
19.41	8
19.42	6
19.43	6
19.44	14
19.45	23
19.46	22
19.47	4
19.48	23
19.49	18
19.5	8
19.51	4
19.52	31
19.53	7
19.54	2
19.55	12
19.56	7
19.57	0
19.58	1
19.59	21
19.6	9
19.61	0
19.62	19
19.63	22
19.64	14
19.65	10
19.66	23
19.67	17
19.68	15
19.69	10
19.7	13
19.71	21
19.72	22
19.73	19
19.74	0
19.75	7
19.76	5
19.77	19
19.78	15
19.79	25
19.8	7
19.81	20
19.82	21
19.83	29
19.84	8
19.85	10
19.86	14
19.87	18
19.88	1
19.89	6
19.9	8
19.91	30
19.92	5
19.93	13
19.94	29
19.95	18
19.96	31
19.97	48
19.98	20
19.99	11
20	21
20.01	3
20.02	1
20.03	0
20.04	21
20.05	37
20.06	28
20.07	26
20.08	38
20.09	29
20.1	25
20.11	18
20.12	11
20.13	8
20.14	0
20.15	23
20.16	20
20.17	5
20.18	19
20.19	29
20.2	21
20.21	13
20.22	27
20.23	33
20.24	23
20.25	13
20.26	33
20.27	23
20.28	21
20.29	33
20.3	22
20.31	15
20.32	26
20.33	37
20.34	17
20.35	23
20.36	35
20.37	17
20.38	31
20.39	46
20.4	22
20.41	17
20.42	35
20.43	17
20.44	18
20.45	36
20.46	26
20.47	10
20.48	25
20.49	28
20.5	15
20.51	13
20.52	21
20.53	24
20.54	10
20.55	19
20.56	9
20.57	18
20.58	6
20.59	4
20.6	18
20.61	14
20.62	7
20.63	38
20.64	23
20.65	28
20.66	22
20.67	22
20.68	12
20.69	2
20.7	8
20.71	4
20.72	23
20.73	24
20.74	46
20.75	35
20.76	19
20.77	30
20.78	16
20.79	15
20.8	13
20.81	7
20.82	0
20.83	12
20.84	42
20.85	31
20.86	17
20.87	29
20.88	22
20.89	10
20.9	6
20.91	14
20.92	4
20.93	7
20.94	0
20.95	2
20.96	15
20.97	18
20.98	34
20.99	33
21	19
21.01	9
21.02	4
21.03	2
21.04	0
21.05	9
21.06	14
21.07	23
21.08	22
21.09	16
21.1	35
21.11	25
21.12	17
21.13	21
21.14	15
21.15	26
21.16	5
21.17	2
21.18	32
21.19	27
21.2	15
21.21	22
21.22	17
21.23	21
21.24	21
21.25	31
21.26	21
21.27	9
21.28	11
21.29	16
21.3	19
21.31	25
21.32	42
21.33	24
21.34	20
21.35	3
21.36	21
21.37	11
21.38	0
21.39	16
21.4	34
21.41	27
21.42	13
21.43	9
21.44	23
21.45	4
21.46	9
21.47	0
21.48	3
21.49	27
21.5	21
21.51	4
21.52	18
21.53	30
21.54	23
21.55	16
21.56	10
21.57	10
21.58	26
21.59	37
21.6	3
21.61	5
21.62	25
21.63	14
21.64	15
21.65	30
21.66	20
21.67	0
21.68	0
21.69	18
21.7	32
21.71	12
21.72	15
21.73	23
21.74	11
21.75	2
21.76	5
21.77	16
21.78	3
21.79	12
21.8	18
21.81	21
21.82	12
21.83	13
21.84	23
21.85	11
21.86	2
21.87	6
21.88	4
21.89	4
21.9	3
21.91	12
21.92	38
21.93	32
21.94	14
21.95	0
21.96	0
21.97	1
21.98	6
21.99	5
22	0
22.01	17
22.02	11
22.03	1
22.04	3
22.05	9
22.06	19
22.07	20
22.08	21
22.09	0
22.1	20
22.11	19
22.12	9
22.13	26
22.14	14
22.15	4
22.16	3
22.17	10
22.18	20
22.19	3
22.2	4
22.21	0
22.22	17
22.23	2
22.24	21
22.25	9
22.26	13
22.27	36
22.28	18
22.29	34
22.3	20
22.31	10
22.32	11
22.33	2
22.34	1
22.35	0
22.36	10
22.37	15
22.38	7
22.39	5
22.4	8
22.41	27
22.42	27
22.43	19
22.44	19
22.45	27
22.46	0
22.47	0
22.48	1
22.49	5
22.5	9
22.51	16
22.52	39
22.53	36
22.54	23
22.55	25
22.56	33
22.57	26
22.58	1
22.59	0
22.6	3
22.61	17
22.62	16
22.63	5
22.64	18
22.65	41
22.66	20
22.67	7
22.68	21
22.69	21
22.7	4
22.71	1
22.72	13
22.73	35
22.74	2
22.75	19
22.76	33
22.77	31
22.78	13
22.79	5
22.8	14
22.81	11
22.82	4
22.83	6
22.84	12
22.85	31
22.86	20
22.87	25
22.88	15
22.89	19
22.9	10
22.91	0
22.92	16
22.93	24
22.94	18
22.95	4
22.96	26
22.97	28
22.98	5
22.99	0
23	8
23.01	20
23.02	7
23.03	20
23.04	43
23.05	26
23.06	11
23.07	4
23.08	0
23.09	2
23.1	6
23.11	4
23.12	7
23.13	0
23.14	18
23.15	18
23.16	1
23.17	18
23.18	23
23.19	13
23.2	13
23.21	30
23.22	29
23.23	19
23.24	27
23.25	25
23.26	13
23.27	0
23.28	19
23.29	25
23.3	1
23.31	0
23.32	13
23.33	39
23.34	18
23.35	4
23.36	28
23.37	42
23.38	23
23.39	2
23.4	30
23.41	27
23.42	7
23.43	17
23.44	39
23.45	30
23.46	7
23.47	7
23.48	4
23.49	14
23.5	15
23.51	6
23.52	33
23.53	7
23.54	17
23.55	17
23.56	4
23.57	11
23.58	0
23.59	14
23.6	23
23.61	29
23.62	28
23.63	9
23.64	21
23.65	20
23.66	29
23.67	12
23.68	11
23.69	11
23.7	7
23.71	1
23.72	13
23.73	0
23.74	6
23.75	14
23.76	18
23.77	8
23.78	20
23.79	16
23.8	24
23.81	18
23.82	16
23.83	12
23.84	0
23.85	10
23.86	2
23.87	4
23.88	19
23.89	0
23.9	19
23.91	18
23.92	16
23.93	26
23.94	7
23.95	3
23.96	6
23.97	19
23.98	12
23.99	5
24	21
24.01	18
24.02	12
24.03	10
24.04	12
24.05	29
24.06	21
24.07	13
24.08	15
24.09	14
24.1	17
24.11	14
24.12	3
24.13	8
24.14	11
24.15	7
24.16	13
24.17	24
24.18	14
24.19	13
24.2	28
24.21	20
24.22	24
24.23	20
24.24	23
24.25	17
24.26	11
24.27	17
24.28	14
24.29	19
24.3	31
24.31	18
24.32	19
24.33	23
24.34	17
24.35	5
24.36	5
24.37	33
24.38	21
24.39	13
24.4	21
24.41	27
24.42	10
24.43	3
24.44	12
24.45	3
24.46	1
24.47	10
24.48	15
24.49	7
24.5	24
24.51	45
24.52	31
24.53	10
24.54	12
24.55	28
24.56	13
24.57	2
24.58	4
24.59	15
24.6	22
24.61	25
24.62	18
24.63	6
24.64	26
24.65	16
24.66	11
24.67	4
24.68	6
24.69	17
24.7	13
24.71	11
24.72	20
24.73	32
24.74	26
24.75	19
24.76	9
24.77	7
24.78	16
24.79	11
24.8	7
24.81	4
24.82	29
24.83	23
24.84	12
24.85	4
24.86	14
24.87	33
24.88	19
24.89	25
24.9	18
24.91	9
24.92	16
24.93	13
24.94	12
24.95	0
24.96	14
[truncated: 6,004 more rows]

## Sheet: Fig. 2c
Fig. 2c
FeP-NiMoP2/FNF Fe 2p											FeP-MoP/FF Fe 2p											FeP/FF Fe 2p
bingding energy (eV)	Intensity	fit	peak1	peak2	peak3	peak4	peak5	peak6	background		bingding energy (eV)	Intensity	fit	peak1	peak2	peak3	peak4	peak5	peak6	background		bingding energy (eV)	Intensity	fit	peak1	peak2	peak3	peak4	peak5	peak6	background
736	1854.15	1914.61	1907.34	1908.59	1908.7	1910.72	1908.24	1909.73	1907.87		736	1809.72	1780.48	1774.85	1775.34	1774.81	1775.73	1774.54	1775.56	1774.07		736	1968.9	1931.33	1922.01	1922.09	1923.57	1928.89	1922.05	1922.41	1921.94
735.9	1888	1914.74	1908.34	1908.5	1908.49	1910.62	1908.14	1910.04	1907.91		735.9	1788.86	1780.68	1774.96	1775.46	1774.91	1775.86	1774.65	1775.7	1774.17		735.9	1968.98	1931.52	1922.06	1922.14	1923.63	1929.06	1922.1	1922.48	1921.99
735.8	1908	1914.84	1908.38	1908.6	1908.75	1910.5	1908.49	1910.12	1907.93		735.8	1803.52	1780.88	1775.07	1775.57	1775.02	1775.99	1774.76	1775.85	1774.28		735.8	1931.7	1931.72	1922.11	1922.19	1923.7	1929.23	1922.15	1922.54	1922.04
735.7	1879.81	1914.97	1908.38	1908.61	1908.76	1910.54	1908.49	1910.18	1908.01		735.7	1827.79	1781.09	1775.17	1775.69	1775.13	1776.12	1774.86	1775.99	1774.38		735.7	1880.14	1931.93	1922.16	1922.24	1923.76	1929.4	1922.2	1922.6	1922.09
735.6	1874.24	1915.13	1908.43	1908.66	1908.8	1910.63	1908.54	1910.28	1908.04		735.6	1813.22	1781.29	1775.28	1775.81	1775.24	1776.26	1774.97	1776.14	1774.48		735.6	1867	1932.14	1922.21	1922.29	1923.82	1929.58	1922.25	1922.67	1922.14
735.5	1869.99	1915.31	1908.48	1908.71	1908.86	1910.72	1908.59	1910.39	1908.09		735.5	1809.95	1781.51	1775.39	1775.93	1775.35	1776.39	1775.08	1776.29	1774.58		735.5	1926.97	1932.35	1922.26	1922.35	1923.89	1929.76	1922.3	1922.74	1922.19
735.4	1887.18	1915.5	1908.53	1908.77	1908.91	1910.82	1908.64	1910.51	1908.14		735.4	1807.31	1781.72	1775.5	1776.05	1775.45	1776.52	1775.18	1776.44	1774.68		735.4	1979.91	1932.57	1922.31	1922.4	1923.95	1929.94	1922.35	1922.8	1922.24
735.3	1934.02	1915.67	1908.56	1908.81	1908.95	1910.89	1908.68	1910.61	1908.17		735.3	1815.44	1781.94	1775.61	1776.16	1775.56	1776.66	1775.29	1776.59	1774.79		735.3	1945.56	1932.79	1922.36	1922.45	1924.02	1930.13	1922.4	1922.87	1922.29
735.2	1932.86	1915.78	1908.53	1908.78	1908.92	1910.91	1908.65	1910.65	1908.13		735.2	1838.51	1782.16	1775.71	1776.28	1775.67	1776.79	1775.4	1776.75	1774.89		735.2	1968.97	1933.01	1922.41	1922.5	1924.08	1930.32	1922.46	1922.94	1922.34
735.1	1957.19	1915.89	1908.5	1908.76	1908.89	1910.92	1908.62	1910.69	1908.1		735.1	1837.57	1782.38	1775.82	1776.4	1775.78	1776.93	1775.5	1776.9	1774.99		735.1	1874.64	1933.24	1922.46	1922.56	1924.14	1930.51	1922.51	1923.01	1922.39
735	2003.17	1915.98	1908.43	1908.69	1908.83	1910.91	1908.56	1910.7	1908.03		735	1849.43	1782.61	1775.93	1776.52	1775.89	1777.07	1775.61	1777.06	1775.09		735	1902.15	1933.48	1922.52	1922.61	1924.21	1930.71	1922.56	1923.08	1922.44
734.9	1912.54	1916.01	1908.31	1908.57	1908.71	1910.83	1908.43	1910.66	1907.9		734.9	1872.23	1782.85	1776.04	1776.64	1776	1777.2	1775.72	1777.23	1775.19		734.9	1947.84	1933.72	1922.57	1922.66	1924.27	1930.91	1922.61	1923.15	1922.49
734.8	1850.82	1916.17	1908.3	1908.58	1908.71	1910.88	1908.43	1910.74	1907.89		734.8	1826.49	1783.08	1776.14	1776.76	1776.11	1777.34	1775.83	1777.39	1775.3		734.8	1927.82	1933.97	1922.62	1922.71	1924.34	1931.12	1922.66	1923.22	1922.54
734.7	1854.45	1916.43	1908.38	1908.66	1908.79	1911.01	1908.51	1910.91	1907.97		734.7	1795.05	1783.33	1776.25	1776.88	1776.21	1777.48	1775.93	1777.56	1775.4		734.7	1945.46	1934.22	1922.67	1922.77	1924.4	1931.33	1922.71	1923.3	1922.59
734.6	1962.82	1916.68	1908.46	1908.74	1908.87	1911.14	1908.59	1911.09	1908.04		734.6	1796.28	1783.57	1776.36	1777.01	1776.32	1777.62	1776.04	1777.73	1775.5		734.6	1941.7	1934.48	1922.72	1922.82	1924.47	1931.54	1922.77	1923.37	1922.64
734.5	1992.73	1916.79	1908.39	1908.68	1908.8	1911.13	1908.52	1911.11	1907.97		734.5	1850.16	1783.83	1776.47	1777.13	1776.43	1777.77	1776.15	1777.9	1775.6		734.5	2019.38	1934.74	1922.77	1922.87	1924.54	1931.76	1922.82	1923.45	1922.69
734.4	1918.14	1916.87	1908.27	1908.57	1908.69	1911.07	1908.41	1911.1	1907.85		734.4	1864.88	1784.08	1776.58	1777.25	1776.54	1777.91	1776.26	1778.08	1775.71		734.4	1934.14	1935.02	1922.82	1922.92	1924.6	1931.99	1922.87	1923.53	1922.74
734.3	1830.94	1917.06	1908.26	1908.57	1908.69	1911.12	1908.4	1911.2	1907.84		734.3	1827.15	1784.35	1776.68	1777.37	1776.65	1778.05	1776.36	1778.27	1775.81		734.3	1992.66	1935.29	1922.87	1922.98	1924.67	1932.21	1922.92	1923.61	1922.79
734.2	1975.4	1917.37	1908.37	1908.68	1908.8	1911.29	1908.52	1911.43	1907.94		734.2	1782.89	1784.62	1776.79	1777.49	1776.76	1778.2	1776.47	1778.45	1775.91		734.2	1919.15	1935.58	1922.92	1923.03	1924.73	1932.45	1922.97	1923.69	1922.84
734.1	1916.8	1917.5	1908.28	1908.6	1908.71	1911.27	1908.43	1911.46	1907.85		734.1	1854.82	1784.89	1776.9	1777.62	1776.87	1778.35	1776.58	1778.64	1776.01		734.1	1936.63	1935.87	1922.97	1923.08	1924.8	1932.69	1923.02	1923.77	1922.89
734	1928.94	1917.71	1908.27	1908.6	1908.71	1911.33	1908.42	1911.58	1907.84		734	1825.07	1785.17	1777.01	1777.74	1776.98	1778.49	1776.69	1778.84	1776.12		734	1882.44	1936.17	1923.02	1923.13	1924.87	1932.93	1923.07	1923.85	1922.94
733.9	1843.16	1917.92	1908.25	1908.58	1908.69	1911.37	1908.4	1911.69	1907.81		733.9	1830.72	1785.46	1777.12	1777.87	1777.09	1778.64	1776.79	1779.04	1776.22		733.9	1949.49	1936.48	1923.07	1923.19	1924.93	1933.18	1923.13	1923.94	1922.99
733.8	1962.2	1918.26	1908.34	1908.68	1908.78	1911.53	1908.49	1911.93	1907.9		733.8	1787.18	1785.76	1777.23	1777.99	1777.2	1778.79	1776.9	1779.24	1776.32		733.8	2012.37	1936.79	1923.13	1923.24	1925	1933.44	1923.18	1924.03	1923.04
733.7	1976	1918.45	1908.27	1908.61	1908.72	1911.53	1908.42	1912.01	1907.82		733.7	1846.35	1786.06	1777.34	1778.11	1777.31	1778.95	1777.01	1779.45	1776.42		733.7	1937.87	1937.12	1923.18	1923.29	1925.07	1933.7	1923.23	1924.12	1923.09
733.6	1924.11	1918.62	1908.18	1908.53	1908.63	1911.51	1908.34	1912.08	1907.73		733.6	1852.93	1786.37	1777.44	1778.24	1777.42	1779.1	1777.12	1779.67	1776.52		733.6	1976.08	1937.45	1923.23	1923.35	1925.13	1933.97	1923.28	1924.21	1923.14
733.5	1945.7	1918.89	1908.16	1908.52	1908.62	1911.57	1908.32	1912.24	1907.71		733.5	1826.53	1786.69	1777.55	1778.37	1777.53	1779.26	1777.23	1779.89	1776.62		733.5	1993.27	1937.8	1923.28	1923.4	1925.2	1934.25	1923.33	1924.31	1923.19
733.4	1897.62	1919.13	1908.11	1908.48	1908.57	1911.6	1908.28	1912.37	1907.65		733.4	1836.92	1787.03	1777.66	1778.49	1777.64	1779.41	1777.34	1780.12	1776.73		733.4	1926.57	1938.15	1923.33	1923.45	1925.27	1934.53	1923.38	1924.41	1923.24
733.3	1904.27	1919.46	1908.13	1908.5	1908.59	1911.7	1908.3	1912.58	1907.67		733.3	1812.35	1787.37	1777.77	1778.62	1777.75	1779.57	1777.44	1780.36	1776.83		733.3	1976.79	1938.52	1923.38	1923.5	1925.34	1934.82	1923.44	1924.51	1923.29
733.2	1914.98	1919.79	1908.13	1908.52	1908.61	1911.79	1908.31	1912.8	1907.67		733.2	1815.15	1787.72	1777.88	1778.74	1777.86	1779.73	1777.55	1780.61	1776.93		733.2	1987.2	1938.9	1923.43	1923.56	1925.41	1935.12	1923.49	1924.62	1923.34
733.1	1900.26	1920.13	1908.13	1908.52	1908.6	1911.88	1908.31	1913.01	1907.66		733.1	1820.01	1788.08	1777.99	1778.87	1777.97	1779.89	1777.66	1780.87	1777.03		733.1	1906.8	1939.29	1923.48	1923.61	1925.48	1935.43	1923.54	1924.73	1923.39
733	1914.97	1920.5	1908.14	1908.55	1908.62	1911.98	1908.32	1913.26	1907.67		733	1812.1	1788.46	1778.1	1779	1778.08	1780.06	1777.77	1781.13	1777.14		733	1941.7	1939.69	1923.53	1923.66	1925.54	1935.74	1923.59	1924.84	1923.44
732.9	1916.37	1920.88	1908.13	1908.55	1908.62	1912.07	1908.32	1913.51	1907.66		732.9	1818.95	1788.85	1778.21	1779.13	1778.19	1780.23	1777.88	1781.41	1777.24		732.9	1970.21	1940.11	1923.58	1923.72	1925.61	1936.06	1923.64	1924.96	1923.5
732.8	1894.94	1921.27	1908.13	1908.55	1908.62	1912.16	1908.31	1913.77	1907.65		732.8	1819.13	1789.25	1778.32	1779.26	1778.3	1780.39	1777.99	1781.7	1777.34		732.8	1956.47	1940.54	1923.63	1923.77	1925.68	1936.4	1923.7	1925.08	1923.55
732.7	1913.65	1921.72	1908.15	1908.58	1908.64	1912.28	1908.34	1914.07	1907.67		732.7	1807.85	1789.67	1778.43	1779.39	1778.41	1780.57	1778.1	1782	1777.44		732.7	1995.45	1940.98	1923.68	1923.83	1925.75	1936.74	1923.75	1925.21	1923.6
732.6	1886.84	1922.16	1908.14	1908.59	1908.64	1912.38	1908.34	1914.38	1907.66		732.6	1816.67	1790.11	1778.54	1779.52	1778.52	1780.74	1778.21	1782.31	1777.55		732.6	1942.79	1941.45	1923.74	1923.88	1925.82	1937.09	1923.8	1925.35	1923.65
732.5	1858.5	1922.67	1908.17	1908.63	1908.68	1912.52	1908.38	1914.74	1907.69		732.5	1802.65	1790.57	1778.65	1779.65	1778.63	1780.91	1778.32	1782.64	1777.65		732.5	1950.26	1941.93	1923.79	1923.93	1925.89	1937.45	1923.85	1925.49	1923.7
732.4	1949.45	1923.25	1908.25	1908.71	1908.76	1912.7	1908.45	1915.17	1907.76		732.4	1787.8	1791.04	1778.76	1779.78	1778.74	1781.09	1778.43	1782.98	1777.75		732.4	2027.16	1942.43	1923.84	1923.99	1925.96	1937.82	1923.9	1925.64	1923.75
732.3	1990.01	1923.74	1908.19	1908.67	1908.71	1912.77	1908.4	1915.5	1907.7		732.3	1832.81	1791.54	1778.87	1779.92	1778.85	1781.27	1778.54	1783.35	1777.85		732.3	1966.94	1942.95	1923.89	1924.04	1926.03	1938.21	1923.96	1925.8	1923.8
732.2	2014.73	1924.21	1908.08	1908.57	1908.61	1912.78	1908.3	1915.81	1907.59		732.2	1852.73	1792.06	1778.98	1780.05	1778.96	1781.46	1778.65	1783.73	1777.95		732.2	1902.88	1943.49	1923.94	1924.1	1926.1	1938.6	1924.01	1925.97	1923.85
732.1	1945.65	1924.68	1907.94	1908.44	1908.47	1912.76	1908.16	1916.12	1907.44		732.1	1864.79	1792.6	1779.09	1780.18	1779.08	1781.64	1778.76	1784.13	1778.06		732.1	2008.77	1944.05	1923.99	1924.15	1926.18	1939.01	1924.06	1926.15	1923.9
732	1925.78	1925.29	1907.89	1908.4	1908.42	1912.84	1908.11	1916.56	1907.39		732	1829.77	1793.18	1779.2	1780.32	1779.19	1781.84	1778.87	1784.56	1778.16		732	2055.52	1944.64	1924.04	1924.2	1926.25	1939.43	1924.11	1926.34	1923.95
731.9	1978.25	1925.98	1907.87	1908.39	1908.41	1912.95	1908.09	1917.07	1907.36		731.9	1819.29	1793.78	1779.31	1780.45	1779.3	1782.03	1778.98	1785.02	1778.26		731.9	1997.19	1945.26	1924.09	1924.26	1926.32	1939.87	1924.16	1926.55	1924
731.8	1961.28	1926.65	1907.78	1908.31	1908.32	1913	1908.01	1917.56	1907.26		731.8	1845.12	1794.42	1779.42	1780.59	1779.41	1782.22	1779.09	1785.5	1778.36		731.8	1871.21	1945.91	1924.14	1924.31	1926.39	1940.32	1924.22	1926.77	1924.05
731.7	1928.09	1927.41	1907.7	1908.25	1908.26	1913.07	1907.94	1918.13	1907.19		731.7	1836.18	1795.1	1779.53	1780.73	1779.52	1782.42	1779.2	1786.02	1778.46		731.7	1994.16	1946.59	1924.19	1924.37	1926.46	1940.78	1924.27	1927	1924.1
731.6	1857.07	1928.29	1907.68	1908.24	1908.24	1913.2	1907.92	1918.81	1907.16		731.6	1819.03	1795.82	1779.64	1780.87	1779.63	1782.63	1779.31	1786.57	1778.57		731.6	2025.7	1947.3	1924.25	1924.42	1926.54	1941.26	1924.32	1927.26	1924.15
731.5	1878.2	1929.35	1907.75	1908.33	1908.32	1913.43	1908	1919.66	1907.23		731.5	1782.79	1796.58	1779.75	1781.01	1779.75	1782.84	1779.42	1787.17	1778.67		731.5	1931.5	1948.06	1924.3	1924.48	1926.61	1941.75	1924.37	1927.54	1924.2
731.4	1931.7	1930.47	1907.8	1908.38	1908.37	1913.64	1908.05	1920.58	1907.27		731.4	1792.67	1797.4	1779.86	1781.14	1779.86	1783.05	1779.53	1787.81	1778.77		731.4	1979.51	1948.86	1924.35	1924.53	1926.68	1942.27	1924.43	1927.85	1924.25
731.3	1982.87	1931.63	1907.77	1908.37	1908.34	1913.78	1908.02	1921.52	1907.23		731.3	1818.85	1798.27	1779.97	1781.29	1779.97	1783.27	1779.64	1788.5	1778.87		731.3	1930.63	1949.71	1924.4	1924.59	1926.76	1942.8	1924.48	1928.18	1924.3
731.2	1949.82	1932.84	1907.67	1908.28	1908.25	1913.86	1907.93	1922.51	1907.13		731.2	1844.01	1799.21	1780.08	1781.43	1780.08	1783.49	1779.75	1789.25	1778.97		731.2	1937.87	1950.61	1924.45	1924.64	1926.83	1943.35	1924.53	1928.55	1924.35
731.1	1888.36	1934.25	1907.61	1908.24	1908.2	1913.99	1907.88	1923.68	1907.07		731.1	1826.96	1800.22	1780.19	1781.57	1780.2	1783.71	1779.86	1790.07	1779.08		731.1	1995.52	1951.58	1924.5	1924.7	1926.91	1943.92	1924.58	1928.96	1924.4
731	1831.84	1935.92	1907.64	1908.29	1908.24	1914.22	1907.91	1925.1	1907.1		731	1795.54	1801.32	1780.3	1781.71	1780.31	1783.94	1779.98	1790.97	1779.18		731	2032.51	1952.61	1924.55	1924.75	1926.98	1944.52	1924.64	1929.42	1924.45
730.9	1910.52	1937.86	1907.75	1908.41	1908.35	1914.53	1908.03	1926.8	1907.2		730.9	1766.44	1802.52	1780.41	1781.86	1780.42	1784.18	1780.09	1791.96	1779.28		730.9	2029.45	1953.74	1924.6	1924.81	1927.06	1945.14	1924.69	1929.94	1924.5
730.8	1953.5	1939.93	1907.75	1908.43	1908.36	1914.74	1908.03	1928.6	1907.2		730.8	1805.13	1803.83	1780.53	1782	1780.54	1784.42	1780.2	1793.06	1779.38		730.8	1976.07	1954.95	1924.65	1924.86	1927.13	1945.78	1924.74	1930.54	1924.55
730.7	1808.82	1942.21	1907.69	1908.39	1908.31	1914.9	1907.98	1930.61	1907.13		730.7	1826.08	1805.28	1780.64	1782.15	1780.65	1784.67	1780.31	1794.28	1779.48		730.7	2000.47	1956.29	1924.7	1924.92	1927.21	1946.45	1924.79	1931.22	1924.6
730.6	1892.72	1945	1907.83	1908.54	1908.45	1915.27	1908.13	1933.12	1907.27		730.6	1745.64	1806.88	1780.75	1782.3	1780.76	1784.93	1780.42	1795.66	1779.59		730.6	1918.02	1957.77	1924.76	1924.97	1927.28	1947.14	1924.85	1932.02	1924.65
730.5	1954.37	1948.03	1907.86	1908.59	1908.49	1915.54	1908.16	1935.85	1907.29		730.5	1828.11	1808.68	1780.86	1782.45	1780.88	1785.19	1780.54	1797.22	1779.69		730.5	2013.33	1959.43	1924.81	1925.03	1927.36	1947.87	1924.9	1932.97	1924.7
730.4	1872.8	1951.38	1907.8	1908.55	1908.43	1915.73	1908.1	1938.88	1907.22		730.4	1888.62	1810.72	1780.97	1782.6	1780.99	1785.46	1780.65	1799.01	1779.79		730.4	1965.07	1961.3	1924.86	1925.09	1927.44	1948.63	1924.95	1934.09	1924.75
730.3	1954.44	1955.28	1907.85	1908.62	1908.49	1916.05	1908.16	1942.47	1907.27		730.3	1805.49	1813.03	1781.08	1782.75	1781.1	1785.73	1780.76	1801.07	1779.89		730.3	1982.48	1963.44	1924.91	1925.14	1927.52	1949.42	1925	1935.45	1924.8
730.2	1970.87	1959.58	1907.79	1908.58	1908.44	1916.26	1908.11	1946.43	1907.21		730.2	1885.98	1815.69	1781.2	1782.9	1781.22	1786.02	1780.88	1803.46	1780		730.2	2054.55	1965.91	1924.96	1925.2	1927.59	1950.25	1925.06	1937.11	1924.85
730.1	1972.65	1964.39	1907.71	1908.51	1908.37	1916.47	1908.03	1950.9	1907.12		730.1	1901.32	1818.77	1781.31	1783.06	1781.33	1786.31	1780.99	1806.26	1780.1		730.1	2002.99	1968.77	1925.01	1925.26	1927.67	1951.12	1925.11	1939.12	1924.9
730	1982.49	1969.81	1907.62	1908.45	1908.29	1916.69	1907.95	1955.94	1907.03		730	1902.01	1822.34	1781.42	1783.21	1781.45	1786.61	1781.1	1809.55	1780.2		730	1968.13	1972.12	1925.06	1925.31	1927.75	1952.03	1925.16	1941.57	1924.95
729.9	1957.49	1975.83	1907.52	1908.37	1908.2	1916.92	1907.86	1961.58	1906.92		729.9	1910.79	1826.51	1781.53	1783.37	1781.56	1786.92	1781.22	1813.42	1780.3		729.9	1966.58	1976.04	1925.11	1925.37	1927.83	1952.98	1925.22	1944.53	1925
729.8	1973.94	1982.54	1907.46	1908.33	1908.14	1917.19	1907.81	1967.89	1906.85		729.8	1884.61	1831.38	1781.64	1783.53	1781.68	1787.24	1781.33	1817.98	1780.4		729.8	2060.08	1980.6	1925.16	1925.43	1927.91	1953.99	1925.27	1948.1	1925.05
729.7	1930.09	1989.88	1907.37	1908.26	1908.06	1917.46	1907.73	1974.81	1906.76		729.7	1899.94	1837.08	1781.76	1783.69	1781.79	1787.58	1781.44	1823.35	1780.51		729.7	2030.37	1985.89	1925.22	1925.49	1927.99	1955.05	1925.32	1952.34	1925.1
729.6	1910.1	1997.91	1907.34	1908.26	1908.04	1917.81	1907.71	1982.41	1906.73		729.6	1854.73	1843.71	1781.87	1783.85	1781.91	1787.92	1781.56	1829.64	1780.61		729.6	1985.15	1991.94	1925.27	1925.54	1928.07	1956.16	1925.38	1957.29	1925.15
729.5	1967.85	2006.55	1907.34	1908.29	1908.05	1918.2	1907.71	1990.58	1906.72		729.5	1833.27	1851.39	1781.98	1784.01	1782.02	1788.28	1781.67	1836.97	1780.71		729.5	1949.96	1998.78	1925.32	1925.6	1928.15	1957.34	1925.43	1962.95	1925.2
729.4	1991.08	2015.55	1907.27	1908.23	1907.98	1918.54	1907.64	1999.09	1906.64		729.4	1889.82	1860.23	1782.1	1784.18	1782.14	1788.65	1781.79	1845.44	1780.81		729.4	1969.8	2006.29	1925.37	1925.66	1928.23	1958.58	1925.48	1969.23	1925.25
729.3	1983.59	2024.76	1907.15	1908.15	1907.88	1918.87	1907.54	2007.79	1906.53		729.3	1911.97	1870.32	1782.21	1784.35	1782.25	1789.04	1781.9	1855.14	1780.91		729.3	1981.85	2014.24	1925.42	1925.72	1928.32	1959.9	1925.54	1975.87	1925.3
729.2	1962.63	2033.91	1907.05	1908.07	1907.79	1919.23	1907.45	2016.41	1906.42		729.2	1903.34	1881.66	1782.32	1784.52	1782.37	1789.44	1782.02	1866.08	1781.02		729.2	2024.03	2022.17	1925.47	1925.78	1928.4	1961.29	1925.59	1982.41	1925.35
729.1	1987.17	2042.62	1906.98	1908.03	1907.72	1919.65	1907.39	2024.56	1906.34		729.1	1881.12	1894.23	1782.44	1784.69	1782.49	1789.86	1782.14	1878.22	1781.12		729.1	1975.98	2029.35	1925.52	1925.84	1928.48	1962.77	1925.64	1988.11	1925.4
729	2083.03	2050.35	1906.88	1907.95	1907.63	1920.06	1907.29	2031.69	1906.23		729	1904.52	1907.82	1782.55	1784.86	1782.6	1790.29	1782.25	1891.37	1781.22		729	1996.3	2034.89	1925.58	1925.89	1928.57	1964.35	1925.7	1992.09	1925.45
728.9	1988.91	2056.44	1906.64	1907.74	1907.4	1920.37	1907.06	2037.15	1905.99		728.9	1999.71	1922.06	1782.66	1785.04	1782.72	1790.75	1782.37	1905.15	1781.32		728.9	2052.33	2038.03	1925.63	1925.95	1928.65	1966.02	1925.75	1993.55	1925.5
728.8	1997.52	2060.65	1906.53	1907.67	1907.3	1920.85	1906.96	2040.7	1905.87		728.8	1904.44	1936.33	1782.78	1785.21	1782.84	1791.22	1782.48	1918.92	1781.43		728.8	2008.88	2038.44	1925.68	1926.01	1928.73	1967.8	1925.8	1992.19	1925.55
728.7	2024.98	2062.49	1906.41	1907.58	1907.19	1921.35	1906.85	2041.84	1905.74		728.7	1911.92	1949.63	1782.89	1785.39	1782.95	1791.72	1782.6	1931.71	1781.53		728.7	1955.12	2036.46	1925.73	1926.07	1928.82	1969.69	1925.86	1988.31	1925.6
728.6	2035.18	2061.81	1906.25	1907.45	1907.04	1921.85	1906.7	2040.41	1905.58		728.6	1938.39	1960.77	1783.01	1785.57	1783.07	1792.24	1782.72	1942.31	1781.63		728.6	1991.35	2032.88	1925.78	1926.13	1928.91	1971.71	1925.91	1982.71	1925.66
728.5	2037.4	2058.75	1906.08	1907.31	1906.88	1922.38	1906.54	2036.57	1905.4		728.5	1947.64	1968.43	1783.12	1785.76	1783.19	1792.79	1782.84	1949.39	1781.73		728.5	2001.1	2028.6	1925.83	1926.2	1928.99	1973.87	1925.97	1976.27	1925.71
728.4	2010.09	2053.7	1905.9	1907.17	1906.71	1922.96	1906.38	2030.68	1905.22		728.4	1948.9	1971.59	1783.24	1785.95	1783.31	1793.36	1782.95	1951.96	1781.83		728.4	1982.51	2024.36	1925.88	1926.26	1929.08	1976.17	1926.02	1969.73	1925.76
728.3	2017.51	2047.21	1905.76	1907.07	1906.58	1923.63	1906.25	2023.3	1905.08		728.3	1920.49	1969.87	1783.35	1786.14	1783.43	1793.97	1783.07	1949.6	1781.94		728.3	1973.07	2020.65	1925.93	1926.32	1929.17	1978.63	1926.07	1963.56	1925.81
728.2	2101.49	2039.78	1905.62	1906.96	1906.45	1924.34	1906.11	2014.91	1904.92		728.2	1926.83	1963.66	1783.46	1786.33	1783.55	1794.61	1783.19	1942.71	1782.04		728.2	1921.35	2017.72	1925.99	1926.38	1929.26	1981.26	1926.13	1957.99	1925.86
728.1	2049.12	2031.8	1905.35	1906.73	1906.19	1925	1905.86	2005.92	1904.65		728.1	2010.15	1953.98	1783.58	1786.53	1783.66	1795.28	1783.31	1932.32	1782.14		728.1	2028.94	2015.68	1926.04	1926.44	1929.35	1984.06	1926.18	1953.14	1925.91
728	2004.44	2023.88	1905.16	1906.58	1906.01	1925.8	1905.67	1996.9	1904.45		728	1956.84	1942.15	1783.7	1786.72	1783.78	1796	1783.43	1919.73	1782.24		728	1978.27	2014.55	1926.09	1926.5	1929.44	1987.06	1926.24	1949	1925.96
727.9	2031.95	2016.32	1905.03	1906.49	1905.89	1926.75	1905.56	1988.17	1904.31		727.9	1910.99	1929.39	1783.81	1786.93	1783.9	1796.76	1783.55	1906.17	1782.35		727.9	1980.98	2014.3	1926.14	1926.57	1929.53	1990.27	1926.29	1945.54	1926.01
727.8	2015.35	2009.23	1904.86	1906.37	1905.73	1927.74	1905.4	1979.82	1904.14		727.8	1937.46	1916.66	1783.93	1787.13	1784.02	1797.56	1783.67	1892.58	1782.45		727.8	2038.08	2014.86	1926.19	1926.63	1929.62	1993.69	1926.35	1942.67	1926.06
727.7	1982.52	2002.81	1904.71	1906.27	1905.6	1928.86	1905.27	1972.03	1903.98		727.7	1919.72	1904.63	1784.04	1787.34	1784.14	1798.42	1783.79	1879.64	1782.55		727.7	1998.44	2016.18	1926.24	1926.7	1929.71	1997.35	1926.4	1940.32	1926.11
727.6	2009.88	1997.16	1904.61	1906.21	1905.51	1930.13	1905.18	1964.91	1903.88		727.6	1885.57	1893.67	1784.16	1787.55	1784.26	1799.33	1783.91	1867.71	1782.65		727.6	2053.15	2018.18	1926.29	1926.76	1929.8	2001.25	1926.46	1938.41	1926.16
727.5	1947.48	1992.25	1904.47	1906.12	1905.38	1931.49	1905.05	1958.38	1903.73		727.5	1911.74	1883.98	1784.28	1787.77	1784.38	1800.31	1784.03	1856.97	1782.75		727.5	2080.36	2020.81	1926.35	1926.82	1929.9	2005.41	1926.51	1936.86	1926.21
727.4	1991.73	1988.2	1904.42	1906.12	1905.34	1933.08	1905.01	1952.58	1903.67		727.4	1847.81	1875.61	1784.39	1787.99	1784.51	1801.36	1784.16	1847.49	1782.86		727.4	2056.46	2024	1926.4	1926.89	1929.99	2009.84	1926.57	1935.6	1926.26
727.3	1983.25	1984.87	1904.3	1906.06	1905.24	1934.77	1904.91	1947.33	1903.55		727.3	1841	1868.54	1784.51	1788.22	1784.63	1802.48	1784.28	1839.21	1782.96		727.3	2047.06	2027.71	1926.45	1926.96	1930.09	2014.56	1926.62	1934.57	1926.31
727.2	1966.33	1982.31	1904.2	1906.01	1905.15	1936.65	1904.82	1942.66	1903.44		727.2	1831.4	1862.7	1784.62	1788.44	1784.75	1803.7	1784.4	1832.09	1783.06		727.2	2061.93	2031.9	1926.5	1927.02	1930.18	2019.58	1926.68	1933.73	1926.36
727.1	2013.06	1980.45	1904.05	1905.92	1905.01	1938.71	1904.69	1938.48	1903.28		727.1	1863.52	1858.01	1784.74	1788.68	1784.87	1805.01	1784.53	1826	1783.16		727.1	2062.13	2036.56	1926.55	1927.09	1930.28	2024.91	1926.73	1933.03	1926.41
727	1984.93	1979.26	1903.84	1905.77	1904.81	1940.93	1904.49	1934.72	1903.06		727	1909.52	1854.37	1784.86	1788.92	1784.99	1806.43	1784.65	1820.84	1783.26		727	2005.29	2041.65	1926.6	1927.16	1930.38	2030.57	1926.79	1932.45	1926.46
726.9	2008.96	1978.81	1903.66	1905.66	1904.65	1943.46	1904.33	1931.44	1902.88		726.9	1880.51	1851.66	1784.98	1789.16	1785.12	1807.98	1784.77	1816.48	1783.37		726.9	2075.07	2047.17	1926.66	1927.23	1930.47	2036.56	1926.84	1931.95	1926.51
726.8	1913.68	1979.02	1903.46	1905.51	1904.46	1946.26	1904.14	1928.51	1902.67		726.8	1903.78	1849.8	1785.09	1789.41	1785.24	1809.68	1784.9	1812.81	1783.47		726.8	2036.13	2053.11	1926.71	1927.3	1930.57	2042.89	1926.9	1931.53	1926.56
726.7	1968.1	1980.05	1903.38	1905.51	1904.4	1949.54	1904.08	1926.06	1902.58		726.7	1807.23	1848.69	1785.21	1789.67	1785.36	1811.55	1785.02	1809.73	1783.57		726.7	2019.55	2059.47	1926.76	1927.37	1930.67	2049.59	1926.96	1931.17	1926.61
726.6	1996.05	1981.7	1903.23	1905.42	1904.26	1953.12	1903.95	1923.83	1902.42		726.6	1860.66	1848.29	1785.33	1789.93	1785.49	1813.62	1785.15	1807.14	1783.67		726.6	2046.13	2066.23	1926.81	1927.44	1930.77	2056.63	1927.01	1930.86	1926.66
726.5	2026.87	1983.99	1903.04	1905.31	1904.09	1957.09	1903.78	1921.82	1902.22		726.5	1887.74	1848.52	1785.45	1790.19	1785.61	1815.91	1785.28	1804.95	1783.78		726.5	2096.3	2073.4	1926.86	1927.51	1930.88	2064.04	1927.07	1930.59	1926.71
726.4	1980.04	1986.95	1902.81	1905.15	1903.87	1961.48	1903.56	1919.99	1901.98		726.4	1917.84	1849.36	1785.57	1790.47	1785.74	1818.47	1785.4	1803.1	1783.88		726.4	2140.62	2080.96	1926.91	1927.58	1930.98	2071.8	1927.12	1930.36	1926.76
726.3	2037.61	1990.69	1902.64	1905.07	1903.71	1966.47	1903.41	1918.42	1901.81		726.3	1870.05	1850.8	1785.69	1790.75	1785.86	1821.35	1785.53	1801.51	1783.98		726.3	2079.82	2088.91	1926.97	1927.66	1931.08	2079.92	1927.18	1930.15	1926.81
726.2	1950.58	1995.08	1902.39	1904.9	1903.48	1971.95	1903.18	1916.93	1901.55		726.2	1926.93	1852.83	1785.81	1791.04	1785.99	1824.59	1785.66	1800.16	1784.08		726.2	2107.54	2097.24	1927.02	1927.73	1931.19	2088.39	1927.24	1929.97	1926.86
726.1	2021.36	2000.36	1902.26	1904.86	1903.37	1978.17	1903.08	1915.7	1901.41		726.1	1838.77	1855.5	1785.92	1791.33	1786.11	1828.27	1785.79	1798.98	1784.18		726.1	2096.38	2105.92	1927.07	1927.81	1931.29	2097.19	1927.3	1929.82	1926.91
726	2072.5	2006.35	1902.04	1904.73	1903.16	1984.96	1902.87	1914.49	1901.18		726	1908.77	1858.82	1786.05	1791.63	1786.24	1832.45	1785.92	1797.96	1784.29		726	2095.87	2114.94	1927.12	1927.89	1931.4	2106.3	1927.35	1929.68	1926.96
725.9	2025.98	2013.08	1901.74	1904.53	1902.88	1992.4	1902.6	1913.31	1900.88		725.9	1959.37	1862.87	1786.16	1791.95	1786.37	1837.21	1786.05	1797.07	1784.39		725.9	2083.13	2124.25	1927.17	1927.96	1931.51	2115.69	1927.41	1929.56	1927.01
725.8	1999.28	2020.73	1901.51	1904.4	1902.67	2000.66	1902.39	1912.29	1900.63		725.8	1912.08	1867.71	1786.29	1792.27	1786.49	1842.65	1786.18	1796.28	1784.49		725.8	2105.47	2133.82	1927.23	1928.04	1931.62	2125.32	1927.47	1929.46	1927.06
725.7	2015.36	2029.28	1901.31	1904.31	1902.49	2009.74	1902.21	1911.37	1900.43		725.7	1884.46	1873.42	1786.4	1792.6	1786.62	1848.85	1786.31	1795.59	1784.59		725.7	2132.31	2143.6	1927.28	1928.13	1931.73	2135.14	1927.53	1929.37	1927.11
725.6	2031.55	2038.7	1901.1	1904.2	1902.29	2019.61	1902.02	1910.5	1900.2		725.6	1899.7	1880.1	1786.53	1792.94	1786.75	1855.94	1786.45	1794.97	1784.69		725.6	2110.75	2153.51	1927.33	1928.21	1931.84	2145.07	1927.58	1929.29	1927.16
725.5	2092.15	2048.98	1900.86	1904.07	1902.07	2030.29	1901.8	1909.66	1899.95		725.5	1915.11	1887.84	1786.65	1793.29	1786.88	1864	1786.58	1794.42	1784.8		725.5	2208.32	2163.49	1927.38	1928.29	1931.96	2155.07	1927.64	1929.22	1927.21
725.4	2098.12	2060.04	1900.53	1903.87	1901.76	2041.68	1901.5	1908.79	1899.62		725.4	1975.24	1896.74	1786.77	1793.66	1787.01	1873.15	1786.72	1793.94	1784.9		725.4	2209.92	2173.44	1927.43	1928.38	1932.07	2165.01	1927.7	1929.16	1927.26
725.3	2102.8	2071.91	1900.2	1903.67	1901.45	2053.83	1901.2	1907.95	1899.28		725.3	1980.77	1906.92	1786.89	1794.03	1787.14	1883.51	1786.85	1793.5	1785		725.3	2246.87	2183.24	1927.49	1928.47	1932.19	2174.79	1927.76	1929.11	1927.31
725.2	2099.45	2084.48	1899.86	1903.46	1901.12	2066.64	1900.88	1907.15	1898.93		725.2	1985.02	1918.44	1787.01	1794.42	1787.27	1895.15	1786.99	1793.11	1785.1		725.2	2238.32	2192.78	1927.54	1928.56	1932.3	2184.31	1927.82	1929.07	1927.36
725.1	2175.61	2097.65	1899.52	1903.27	1900.81	2080	1900.58	1906.38	1898.58		725.1	1981.22	1931.4	1787.13	1794.82	1787.4	1908.18	1787.13	1792.76	1785.2		725.1	2142.69	2201.92	1927.59	1928.65	1932.42	2193.42	1927.88	1929.03	1927.41
725	2070.39	2111.17	1899.15	1903.05	1900.46	2093.67	1900.23	1905.61	1898.2		725	2007.06	1945.84	1787.26	1795.24	1787.53	1922.63	1787.26	1792.45	1785.31		725	2219.12	2210.51	1927.64	1928.74	1932.54	2201.97	1927.94	1929	1927.46
724.9	2101.38	2124.93	1898.92	1902.98	1900.25	2107.53	1900.04	1905.02	1897.96		724.9	1900.98	1961.76	1787.38	1795.67	1787.67	1938.52	1787.4	1792.17	1785.41		724.9	2220.93	2218.41	1927.69	1928.84	1932.66	2209.8	1928	1928.98	1927.51
724.8	2104.39	2138.38	1898.65	1902.87	1900	2121.07	1899.8	1904.4	1897.68		724.8	1931.25	1979.12	1787.5	1796.12	1787.8	1955.8	1787.55	1791.92	1785.51		724.8	2188.81	2225.44	1927.75	1928.94	1932.79	2216.78	1928.06	1928.96	1927.56
724.7	2071.17	2151.11	1898.38	1902.77	1899.75	2133.84	1899.55	1903.8	1897.4		724.7	2003.82	1997.75	1787.63	1796.59	1787.93	1974.29	1787.69	1791.69	1785.61		724.7	2289.2	2231.48	1927.8	1929.04	1932.91	2222.74	1928.12	1928.95	1927.61
724.6	2153.18	2162.66	1898.15	1902.73	1899.54	2145.39	1899.36	1903.27	1897.16		724.6	2009.23	2017.38	1787.75	1797.07	1788.07	1993.75	1787.83	1791.49	1785.71		724.6	2258.36	2236.37	1927.85	1929.14	1933.04	2227.55	1928.18	1928.94	1927.66
724.5	2153.53	2172.3	1897.81	1902.58	1899.22	2155.01	1899.05	1902.65	1896.81		724.5	2021.65	2037.52	1787.87	1797.58	1788.2	2013.67	1787.97	1791.31	1785.82		724.5	2148.16	2240	1927.9	1929.25	1933.16	2231.09	1928.24	1928.93	1927.71
724.4	2188.12	2179.53	1897.4	1902.38	1898.84	2162.18	1898.67	1901.97	1896.38		724.4	2031.13	2057.51	1788	1798.1	1788.34	2033.4	1788.12	1791.15	1785.92		724.4	2217.91	2242.28	1927.96	1929.36	1933.29	2233.27	1928.3	1928.93	1927.76
724.3	2184.01	2183.91	1896.94	1902.14	1898.4	2166.48	1898.25	1901.26	1895.91		724.3	2035.67	2076.45	1788.12	1798.65	1788.47	2052.03	1788.27	1791.01	1786.02		724.3	2192.53	2243.16	1928.01	1929.48	1933.42	2234.03	1928.36	1928.93	1927.82
724.2	2177.19	2185.18	1896.48	1901.92	1897.97	2167.64	1897.83	1900.57	1895.44		724.2	2123.5	2093.19	1788.25	1799.23	1788.61	2068.41	1788.41	1790.89	1786.12		724.2	2238.66	2242.61	1928.06	1929.6	1933.56	2233.37	1928.42	1928.93	1927.87
724.1	2154.21	2183.25	1896.04	1901.72	1897.55	2165.56	1897.42	1899.9	1894.99		724.1	2134.58	2106.52	1788.38	1799.83	1788.75	2081.36	1788.56	1790.78	1786.23		724.1	2276.15	2240.66	1928.11	1929.72	1933.69	2231.29	1928.49	1928.94	1927.92
724	2175.37	2178.23	1895.62	1901.57	1897.16	2160.36	1897.05	1899.28	1894.56		724	2131.38	2115.31	1788.5	1800.46	1788.89	2089.7	1788.71	1790.68	1786.33		724	2216.54	2237.35	1928.17	1929.85	1933.83	2227.85	1928.55	1928.95	1927.97
723.9	2149.7	2170.39	1895.18	1901.4	1896.74	2152.31	1896.65	1898.63	1894.11		723.9	2132.43	2118.74	1788.63	1801.12	1789.03	2092.65	1788.87	1790.6	1786.43		723.9	2222.38	2232.79	1928.22	1929.98	1933.97	2223.14	1928.61	1928.96	1928.02
723.8	2201.71	2160.24	1894.77	1901.29	1896.36	2141.92	1896.28	1898.04	1893.68		723.8	2116.51	2116.53	1788.76	1801.82	1789.17	2089.9	1789.02	1790.53	1786.53		723.8	2282.65	2227.09	1928.27	1930.12	1934.11	2217.28	1928.68	1928.98	1928.07
723.7	2135.94	2148.23	1894.29	1901.12	1895.91	2129.64	1895.85	1897.38	1893.19		723.7	2108.53	2108.97	1788.88	1802.55	1789.31	2081.76	1789.18	1790.47	1786.63		723.7	2246.26	2220.38	1928.32	1930.26	1934.25	2210.4	1928.74	1928.99	1928.12
723.6	2131.47	2135.07	1893.9	1901.07	1895.55	2116.18	1895.5	1896.82	1892.79		723.6	2112.44	2096.86	1789.01	1803.32	1789.45	2069.02	1789.34	1790.41	1786.74		723.6	2243.15	2212.83	1928.38	1930.41	1934.39	2202.67	1928.8	1929.01	1928.17
723.5	2075.96	2121.2	1893.51	1901.05	1895.19	2101.96	1895.17	1896.27	1892.39		723.5	2087.63	2081.37	1789.14	1804.13	1789.59	2052.84	1789.49	1790.37	1786.84		723.5	2264.42	2204.57	1928.43	1930.57	1934.54	2194.21	1928.87	1929.03	1928.22
723.4	2182.51	2107.15	1893.21	1901.13	1894.91	2087.53	1894.91	1895.81	1892.07		723.4	2051.49	2063.7	1789.27	1804.99	1789.74	2034.42	1789.66	1790.34	1786.94		723.4	2207.31	2195.76	1928.48	1930.73	1934.69	2185.21	1928.93	1929.05	1928.27
723.3	2213.26	2093.05	1892.75	1901.09	1894.48	2073.01	1894.5	1895.21	1891.6		723.3	2057.94	2044.97	1789.4	1805.9	1789.88	2014.88	1789.82	1790.31	1787.04		723.3	2172.22	2186.57	1928.53	1930.91	1934.84	2175.8	1929	1929.07	1928.32
723.2	2209.33	2079.3	1892.25	1901.03	1894.02	2058.8	1894.06	1894.57	1891.09		723.2	2044.76	2026.13	1789.53	1806.86	1790.03	1995.16	1789.98	1790.29	1787.14		723.2	2204.39	2177.1	1928.59	1931.09	1934.99	2166.11	1929.07	1929.1	1928.37
723.1	2120.79	2066.13	1891.76	1901.02	1893.56	2045.13	1893.62	1893.94	1890.58		723.1	2034.86	2007.82	1789.66	1807.88	1790.17	1975.91	1790.15	1790.28	1787.25		723.1	2167.89	2167.51	1928.64	1931.28	1935.15	2156.26	1929.14	1929.12	1928.42
723	2067.89	2053.8	1891.38	1901.16	1893.22	2032.25	1893.31	1893.44	1890.19		723	2015.91	1990.55	1789.79	1808.97	1790.32	1957.62	1790.32	1790.27	1787.35		723	2125.27	2157.88	1928.69	1931.49	1935.31	2146.38	1929.2	1929.15	1928.47
722.9	2027.39	2042.36	1891.09	1901.41	1892.95	2020.21	1893.07	1893.02	1889.88		722.9	2012.32	1974.58	1789.92	1810.12	1790.47	1940.56	1790.49	1790.27	1787.45		722.9	2193.23	2148.32	1928.75	1931.7	1935.47	2136.54	1929.27	1929.18	1928.52
722.8	2084.62	2031.69	1890.7	1901.63	1892.6	2008.89	1892.75	1892.52	1889.48		722.8	2001.44	1960.08	1790.05	1811.36	1790.62	1924.87	1790.67	1790.28	1787.55		722.8	2190.48	2138.9	1928.8	1931.94	1935.63	2126.82	1929.34	1929.21	1928.57
722.7	2126.13	2021.83	1890.24	1901.82	1892.18	1998.32	1892.36	1891.95	1889.01		722.7	1978.56	1947.11	1790.18	1812.68	1790.77	1910.63	1790.85	1790.29	1787.66		722.7	2189.03	2129.69	1928.85	1932.18	1935.8	2117.29	1929.41	1929.24	1928.62
722.6	2040.39	2012.78	1889.72	1902	1891.69	1988.5	1891.91	1891.32	1888.47		722.6	1980.18	1935.67	1790.31	1814.09	1790.92	1897.8	1791.03	1790.3	1787.76		722.6	2140.02	2120.74	1928.9	1932.45	1935.97	2108.01	1929.48	1929.27	1928.67
722.5	2068.17	2004.71	1889.33	1902.37	1891.33	1979.58	1891.58	1890.82	1888.06		722.5	1974.12	1925.72	1790.45	1815.61	1791.08	1886.36	1791.21	1790.32	1787.86		722.5	2175.66	2112.09	1928.96	1932.73	1936.14	2098.99	1929.55	1929.3	1928.72
722.4	2041.1	1997.44	1888.89	1902.76	1890.93	1971.38	1891.21	1890.28	1887.6		722.4	1961.71	1917.2	1790.58	1817.25	1791.23	1876.21	1791.4	1790.34	1787.96		722.4	2103.3	2103.78	1929.01	1933.04	1936.32	2090.3	1929.63	1929.33	1928.77
722.3	2076.94	1991	1888.48	1903.26	1890.57	1963.94	1890.89	1889.78	1887.18		722.3	1949.31	1910.01	1790.72	1819.02	1791.39	1867.26	1791.59	1790.37	1788.07		722.3	2043.17	2095.83	1929.06	1933.37	1936.5	2081.93	1929.7	1929.37	1928.82
722.2	2031.13	1985.28	1888.03	1903.8	1890.16	1957.12	1890.52	1889.23	1886.72		722.2	1950	1904.08	1790.85	1820.93	1791.55	1859.4	1791.78	1790.4	1788.17		722.2	2086.5	2088.26	1929.12	1933.73	1936.68	2073.91	1929.78	1929.4	1928.87
722.1	2053.48	1980.35	1887.64	1904.51	1889.81	1950.98	1890.22	1888.75	1886.31		722.1	1943.82	1899.3	1790.99	1823.02	1791.7	1852.53	1791.97	1790.43	1788.27		722.1	2013.82	2081.09	1929.17	1934.12	1936.87	2066.24	1929.85	1929.44	1928.92
722	2085.38	1976.08	1887.22	1905.29	1889.43	1945.38	1889.88	1888.25	1885.87		722	1935.89	1895.59	1791.12	1825.3	1791.87	1846.53	1792.17	1790.46	1788.37		722	2022.64	2074.31	1929.22	1934.55	1937.06	2058.93	1929.93	1929.47	1928.97
721.9	2137.64	1972.43	1886.76	1906.16	1889.01	1940.25	1889.51	1887.7	1885.39		721.9	1947.67	1892.89	1791.26	1827.79	1792.03	1841.3	1792.38	1790.5	1788.47		721.9	2106.34	2067.95	1929.28	1935.02	1937.25	2051.99	1930.01	1929.51	1929.02
721.8	2021.1	1969.35	1886.22	1907.11	1888.52	1935.53	1889.07	1887.08	1884.84		721.8	1920.08	1891.12	1791.4	1830.55	1792.19	1836.74	1792.59	1790.55	1788.58		721.8	2087.02	2062	1929.33	1935.54	1937.45	2045.41	1930.08	1929.54	1929.07
721.7	1964.17	1967.03	1885.85	1908.4	1888.19	1931.4	1888.8	1886.62	1884.44		721.7	1913.1	1890.24	1791.54	1833.59	1792.35	1832.76	1792.8	1790.59	1788.68		721.7	2151.55	2056.47	1929.39	1936.12	1937.65	2039.17	1930.16	1929.58	1929.12
721.6	2002.16	1965.4	1885.55	1909.97	1887.94	1927.72	1888.61	1886.24	1884.13		721.6	1935.43	1890.22	1791.67	1836.98	1792.52	1829.29	1793.02	1790.64	1788.78		721.6	2143.94	2051.36	1929.44	1936.78	1937.85	2033.28	1930.25	1929.62	1929.17
721.5	1994.78	1964.31	1885.2	1911.74	1887.64	1924.34	1888.37	1885.82	1883.76		721.5	1922.88	1891.04	1791.81	1840.77	1792.69	1826.25	1793.24	1790.69	1788.88		721.5	2047.89	2046.67	1929.49	1937.51	1938.06	2027.72	1930.33	1929.66	1929.22
721.4	1959.15	1963.85	1884.86	1913.82	1887.35	1921.27	1888.14	1885.4	1883.4		721.4	1924.68	1892.71	1791.95	1845.04	1792.86	1823.58	1793.46	1790.74	1788.98		721.4	2046.49	2042.42	1929.55	1939.06	1938.28	2022.49	1930.41	1929.7	1929.27
721.3	1978.32	1964.07	1884.56	1916.3	1887.11	1918.51	1887.97	1885.04	1883.09		721.3	1923.41	1895.26	1792.1	1849.86	1793.03	1821.22	1793.7	1790.79	1789.09		721.3	2040.98	2038.61	1929.6	1941.96	1938.49	2017.57	1930.5	1929.74	1929.32
721.2	1941.23	1964.93	1884.24	1919.19	1886.84	1915.96	1887.78	1884.65	1882.75		721.2	1922.56	1898.73	1792.24	1855.32	1793.2	1819.13	1793.93	1790.85	1789.19		721.2	2069.33	2035.27	1929.65	1945.33	1938.72	2012.95	1930.59	1929.78	1929.37
721.1	1957.6	1966.59	1883.98	1922.63	1886.63	1913.68	1887.65	1884.31	1882.46		721.1	1927.65	1903.2	1792.38	1861.54	1793.38	1817.27	1794.18	1790.9	1789.29		721.1	2065.61	2032.42	1929.71	1949.29	1938.94	2008.62	1930.68	1929.82	1929.42
721	1950.89	1969.02	1883.69	1926.67	1886.4	1911.56	1887.5	1883.96	1882.15		721	1933.13	1908.74	1792.52	1868.63	1793.56	1815.61	1794.43	1790.96	1789.39		721	2002.05	2030.08	1929.76	1953.97	1939.18	2004.56	1930.77	1929.86	1929.47
720.9	1964.95	1972.57	1883.62	1931.64	1886.38	1909.81	1887.58	1883.82	1882.06		720.9	1938.1	1915.48	1792.67	1876.73	1793.74	1814.11	1794.68	1791.03	1789.49		720.9	2062.68	2028.31	1929.82	1959.52	1939.42	2000.76	1930.86	1929.9	1929.52
720.8	2018.03	1977.1	1883.52	1937.44	1886.35	1908.19	1887.64	1883.66	1881.94		720.8	1945.62	1923.54	1792.81	1885.99	1793.92	1812.76	1794.95	1791.09	1789.6		720.8	2222.14	2029.44	1929.87	1966.14	1939.66	1997.21	1930.96	1929.94	1929.57
720.7	2075.51	1982.67	1883.36	1944.14	1886.25	1906.62	1887.64	1883.43	1881.75		720.7	1955.1	1933.04	1792.96	1896.55	1794.1	1811.54	1795.22	1791.15	1789.7		720.7	2058.59	2054.94	1929.93	1974.03	1939.91	1993.88	1931.06	1929.98	1929.62
720.6	2059.87	1989.41	1883.11	1951.88	1886.07	1905.09	1887.57	1883.12	1881.49		720.6	1966.31	1944.15	1793.11	1908.6	1794.29	1810.44	1795.5	1791.22	1789.8		720.6	2006.07	2076.61	1929.98	1983.42	1940.16	1990.78	1931.16	1930.02	1929.67
720.5	1976.33	1997.56	1882.89	1960.92	1885.91	1903.67	1887.53	1882.84	1881.24		720.5	1981.72	1957	1793.26	1922.28	1794.48	1809.43	1795.79	1791.29	1789.9		720.5	2091.12	2093.66	1930.04	1994.54	1940.42	1987.88	1931.26	1930.06	1929.72
720.4	2056	2007.33	1882.78	1971.48	1885.88	1902.46	1887.61	1882.67	1881.11		720.4	1999.58	1971.75	1793.4	1937.76	1794.67	1808.51	1796.09	1791.35	1790.01		720.4	2137.01	2109.26	1930.09	2007.59	1940.69	1985.17	1931.37	1930.11	1929.77
720.3	2058.35	2018.62	1882.56	1983.46	1885.73	1901.22	1887.6	1882.39	1880.87		720.3	2018.82	1988.55	1793.55	1955.18	1794.86	1807.66	1796.39	1791.42	1790.11		720.3	2191.92	2117.56	1930.14	2022.78	1940.97	1982.65	1931.47	1930.15	1929.82
720.2	2082.65	2031.62	1882.34	1997.07	1885.58	1900.04	1887.59	1882.11	1880.62		720.2	2075.62	2007.48	1793.7	1974.67	1795.06	1806.89	1796.71	1791.49	1790.21		720.2	2072.63	2128.65	1930.2	2040.23	1941.25	1980.29	1931.59	1930.19	1929.87
720.1	2064.15	2046.33	1882.09	2012.3	1885.4	1898.9	1887.57	1881.8	1880.35		720.1	2049.63	2028.65	1793.86	1996.3	1795.26	1806.18	1797.04	1791.56	1790.31		720.1	2154.85	2142.49	1930.25	2059.91	1941.54	1978.09	1931.7	1930.23	1929.92
720	2092.06	2062.78	1881.86	2029.2	1885.26	1897.83	1887.58	1881.51	1880.09		720	2136.14	2052.03	1794.01	2020.08	1795.46	1805.53	1797.38	1791.64	1790.41		720	2161.18	2158.84	1930.31	2081.64	1941.83	1976.03	1931.82	1930.28	1929.97
719.9	2097.35	2080.71	1881.6	2047.51	1885.07	1896.78	1887.57	1881.19	1879.8		719.9	2132.12	2077.55	1794.16	2045.93	1795.67	1804.93	1797.74	1791.71	1790.52		719.9	2082.07	2177.1	1930.37	2104.84	1942.14	1974.11	1931.95	1930.32	1930.03
719.8	2070	2099.81	1881.32	2066.92	1884.88	1895.77	1887.56	1880.86	1879.5		719.8	2147.65	2105.01	1794.32	2073.64	1795.88	1804.37	1798.1	1791.79	1790.62		719.8	2188.92	2196.2	1930.42	2128.45	1942.45	1972.32	1932.08	1930.36	1930.08
719.7	2076.93	2119.46	1881.09	2086.81	1884.73	1894.84	1887.61	1880.57	1879.24		719.7	2219.19	2133.92	1794.48	2102.75	1796.09	1803.86	1798.49	1791.86	1790.72		719.7	2122.54	2214.44	1930.48	2150.83	1942.77	1970.64	1932.21	1930.41	1930.13
719.6	2095.98	2138.65	1880.84	2106.18	1884.58	1893.94	1887.67	1880.27	1878.97		719.6	2200.16	2163.64	1794.63	2132.6	1796.31	1803.39	1798.88	1791.94	1790.82		719.6	2242.38	2229.5	1930.53	2169.64	1943.1	1969.07	1932.35	1930.45	1930.18
719.5	2114.72	2156.06	1880.57	2123.7	1884.4	1893.06	1887.72	1879.94	1878.67		719.5	2272.64	2193.11	1794.79	2162.15	1796.53	1802.96	1799.3	1792.02	1790.92		719.5	2156.63	2238.84	1930.59	2182.41	1943.44	1967.59	1932.49	1930.5	1930.23
719.4	2119.71	2170.09	1880.28	2137.79	1884.2	1892.17	1887.77	1879.59	1878.34		719.4	2299.45	2220.97	1794.95	2190.02	1796.75	1802.56	1799.73	1792.09	1791.03		719.4	2065.2	2240.36	1930.64	2187.02	1943.78	1966.22	1932.64	1930.54	1930.28
719.3	2078.2	2179.21	1879.97	2146.91	1884	1891.32	1887.84	1879.23	1878.01		719.3	2298.24	2245.55	1795.12	2214.57	1796.97	1802.18	1800.19	1792.17	1791.13		719.3	2192.1	2233.26	1930.7	2182.71	1944.14	1964.92	1932.8	1930.59	1930.33
719.2	2127.24	2182.3	1879.73	2149.93	1883.86	1890.54	1887.98	1878.93	1877.73		719.2	2283.52	2265	1795.28	2233.91	1797.21	1801.84	1800.66	1792.25	1791.23		719.2	2072.81	2218.3	1930.76	2170.25	1944.51	1963.7	1932.96	1930.63	1930.38
719.1	2185.12	2178.78	1879.41	2146.29	1883.65	1889.73	1888.09	1878.56	1877.39		719.1	2229.5	2277.63	1795.44	2246.39	1797.44	1801.52	1801.16	1792.33	1791.33		719.1	2028.7	2197.56	1930.81	2151.73	1944.89	1962.56	1933.14	1930.68	1930.43
719	2167.78	2169.09	1879.02	2136.41	1883.37	1888.86	1888.14	1878.11	1876.96		719	2237.57	2282.21	1795.61	2250.76	1797.68	1801.23	1801.68	1792.41	1791.43		719	2159	2173.53	1930.87	2129.66	1945.28	1961.48	1933.32	1930.72	1930.48
718.9	2191.48	2154.52	1878.65	2121.6	1883.12	1888.04	1888.25	1877.69	1876.57		718.9	2256.53	2278.3	1795.78	2246.6	1797.93	1800.96	1802.23	1792.5	1791.54		718.9	2140.96	2148.5	1930.92	2106.34	1945.69	1960.47	1933.51	1930.77	1930.53
718.8	2172.39	2136.57	1878.25	2103.34	1882.84	1887.2	1888.36	1877.23	1876.13		718.8	2275.71	2266.34	1795.94	2234.32	1798.18	1800.71	1802.81	1792.58	1791.64		718.8	2094.06	2124.14	1930.98	2083.45	1946.1	1959.51	1933.71	1930.81	1930.58
718.7	2159.43	2116.9	1877.88	2083.29	1882.59	1886.42	1888.53	1876.8	1875.72		718.7	2232.38	2247.58	1796.11	2215.18	1798.43	1800.48	1803.42	1792.66	1791.74		718.7	1968.85	2101.48	1931.04	2062.02	1946.53	1958.61	1933.92	1930.86	1930.63
718.6	2107.24	2096.8	1877.52	2062.75	1882.36	1885.67	1888.77	1876.39	1875.33		718.6	2214.17	2223.68	1796.29	2190.84	1798.69	1800.27	1804.07	1792.74	1791.84		718.6	1869.81	2081.09	1931.09	2042.64	1946.98	1957.75	1934.15	1930.9	1930.68
718.5	2074.5	2077.15	1877.1	2042.58	1882.07	1884.87	1888.98	1875.91	1874.87		718.5	2172.13	2196.51	1796.46	2163.17	1798.96	1800.07	1804.76	1792.83	1791.95		718.5	2119.37	2063.16	1931.15	2025.49	1947.43	1956.94	1934.39	1930.95	1930.73
718.4	2073.09	2058.65	1876.66	2023.5	1881.77	1884.06	1889.22	1875.41	1874.39		718.4	2157.24	2167.74	1796.63	2133.83	1799.23	1799.89	1805.48	1792.91	1792.05		718.4	1970.18	2047.72	1931.21	2010.6	1947.91	1956.17	1934.64	1931	1930.78
718.3	2062.71	2041.69	1876.21	2005.87	1881.47	1883.27	1889.52	1874.91	1873.91		718.3	2165.79	2138.72	1796.81	2104.18	1799.51	1799.72	1806.26	1793	1792.15		718.3	2193.1	2034.62	1931.27	1997.85	1948.4	1955.45	1934.92	1931.04	1930.83
718.2	2026.31	2026.46	1875.79	1989.89	1881.19	1882.5	1889.89	1874.42	1873.44		718.2	2135.99	2110.52	1796.99	2075.27	1799.79	1799.57	1807.08	1793.08	1792.25		718.2	2020.84	2023.69	1931.32	1987.04	1948.9	1954.75	1935.21	1931.09	1930.88
718.1	2031.28	2013.04	1875.41	1975.62	1880.97	1881.8	1890.38	1873.99	1873.03		718.1	2103.8	2083.8	1797.17	2047.77	1800.08	1799.43	1807.96	1793.17	1792.35		718.1	2159.14	2014.71	1931.38	1977.95	1949.43	1954.1	1935.52	1931.13	1930.93
718	2043.44	2001.34	1875.03	1962.97	1880.76	1881.11	1890.95	1873.55	1872.6		718	2072.58	2059.03	1797.36	2022.12	1800.38	1799.3	1808.9	1793.26	1792.46		718	1945.49	2007.44	1931.44	1970.36	1949.97	1953.47	1935.86	1931.18	1930.98
717.9	2055.69	1991.26	1874.62	1951.84	1880.53	1880.41	1891.58	1873.09	1872.16		717.9	2125.99	2036.42	1797.54	1998.55	1800.68	1799.18	1809.91	1793.34	1792.56		717.9	2098.67	2001.69	1931.5	1964.04	1950.53	1952.88	1936.23	1931.23	1931.03
717.8	2026.4	1982.69	1874.21	1942.1	1880.29	1879.7	1892.29	1872.61	1871.7		717.8	2063.32	2016.05	1797.73	1977.12	1801	1799.07	1811	1793.43	1792.66		717.8	2038.74	1997.24	1931.56	1958.79	1951.12	1952.31	1936.63	1931.27	1931.08
717.7	2013.92	1975.57	1873.83	1933.67	1880.1	1879.05	1893.16	1872.17	1871.28		717.7	2040.39	1997.94	1797.92	1957.84	1801.32	1798.97	1812.18	1793.52	1792.76		717.7	1932.86	1993.93	1931.62	1954.41	1951.72	1951.77	1937.06	1931.32	1931.13
717.6	1985.69	1969.74	1873.47	1926.37	1879.93	1878.42	1894.18	1871.75	1870.88		717.6	2040.79	1982	1798.11	1940.62	1801.65	1798.88	1813.46	1793.61	1792.87		717.6	1910.56	1991.61	1931.68	1950.76	1952.35	1951.25	1937.54	1931.37	1931.18
717.5	1975.61	1965.1	1873.15	1920.1	1879.82	1877.84	1895.38	1871.37	1870.51		717.5	1985.21	1968.15	1798.3	1925.35	1801.99	1798.81	1814.85	1793.7	1792.97		717.5	2116.06	1990.17	1931.73	1947.68	1953	1950.76	1938.07	1931.42	1931.23
717.4	1981.12	1961.51	1872.85	1914.68	1879.73	1877.28	1896.78	1871.01	1870.16		717.4	1939.07	1956.25	1798.5	1911.87	1802.34	1798.73	1816.37	1793.79	1793.07		717.4	2032	1989.53	1931.79	1945.08	1953.68	1950.28	1938.66	1931.46	1931.28
717.3	1961.17	1958.87	1872.54	1909.97	1879.64	1876.72	1898.37	1870.63	1869.8		717.3	1918.7	1946.15	1798.7	1900.03	1802.7	1798.67	1818.04	1793.88	1793.17		717.3	1950.44	1989.63	1931.85	1942.86	1954.39	1949.83	1939.33	1931.51	1931.33
717.2	1939.74	1957.11	1872.26	1905.91	1879.59	1876.2	1900.22	1870.29	1869.47		717.2	1915.63	1937.73	1798.9	1889.66	1803.07	1798.61	1819.89	1793.96	1793.27		717.2	1933.31	1990.15	1931.91	1940.96	1955.12	1949.4	1940.07	1931.56	1931.38
717.1	1919.06	1956.2	1872.01	1902.38	1879.58	1875.71	1902.38	1869.97	1869.16		717.1	1910.5	1930.84	1799.1	1880.61	1803.45	1798.56	1821.94	1794.05	1793.38		717.1	1974.58	1990.65	1931.97	1938.43	1955.89	1948.99	1940.92	1931.6	1931.43
717	1954.62	1956.1	1871.78	1899.31	1879.61	1875.26	1904.9	1869.68	1868.89		717	1893.84	1925.37	1799.31	1872.71	1803.85	1798.52	1824.23	1794.14	1793.48		717	1985.37	1991.4	1932.03	1937.95	1956.69	1948.59	1941.89	1931.65	1931.48
716.9	1963	1956.71	1871.51	1896.55	1879.61	1874.77	1907.75	1869.34	1868.57		716.9	1957.94	1921.21	1799.52	1865.83	1804.26	1798.48	1826.8	1794.23	1793.58		716.9	1997.73	1992.41	1932.1	1937.53	1957.52	1948.21	1943.01	1931.7	1931.53
716.8	1949.32	1958.14	1871.3	1894.14	1879.67	1874.34	1911.11	1869.06	1868.3		716.8	1917.56	1918.28	1799.73	1859.81	1804.68	1798.45	1829.69	1794.33	1793.68		716.8	1889.42	1993.69	1932.16	1937.16	1958.38	1947.85	1944.3	1931.75	1931.58
716.7	1960.31	1960.38	1871.11	1892	1879.78	1873.93	1915	1868.8	1868.05		716.7	1900.99	1916.5	1799.95	1854.55	1805.11	1798.42	1832.97	1794.42	1793.78		716.7	2076.56	1995.27	1932.22	1936.83	1959.29	1947.5	1945.8	1931.79	1931.63
716.6	1963.11	1963.46	1870.92	1890.07	1879.9	1873.54	1919.49	1868.54	1867.8		716.6	1861.29	1915.85	1800.17	1849.94	1805.56	1798.4	1836.7	1794.51	1793.89		716.6	1998.26	1997.19	1932.28	1936.54	1960.24	1947.17	1947.54	1931.84	1931.68
716.5	1981.67	1967.47	1870.78	1888.37	1880.09	1873.19	1924.72	1868.33	1867.6		716.5	1868.34	1916.28	1800.39	1845.88	1806.03	1798.38	1840.94	1794.6	1793.99		716.5	1993.2	1999.48	1932.34	1936.28	1961.23	1946.85	1949.56	1931.89	1931.73
716.4	1968.75	1972.48	1870.69	1886.86	1880.33	1872.9	1930.77	1868.16	1867.44		716.4	1879.52	1917.82	1800.62	1842.29	1806.51	1798.37	1845.78	1794.69	1794.09		716.4	1983.96	2002.18	1932.4	1936.05	1962.27	1946.54	1951.9	1931.94	1931.78
716.3	2011.67	1978.54	1870.62	1885.5	1880.62	1872.62	1937.71	1868.01	1867.31		716.3	1847.67	1920.46	1800.85	1839.11	1807.02	1798.36	1851.31	1794.79	1794.19		716.3	1994.93	2005.33	1932.47	1935.85	1963.35	1946.24	1954.6	1931.98	1931.83
716.2	1974.8	1985.65	1870.48	1884.19	1880.86	1872.3	1945.55	1867.8	1867.11		716.2	1895.04	1924.26	1801.08	1836.27	1807.54	1798.36	1857.62	1794.88	1794.3		716.2	1984.37	2008.96	1932.53	1935.66	1964.49	1945.96	1957.7	1932.03	1931.88
716.1	1963.17	1994.01	1870.4	1883.04	1881.18	1872.02	1954.52	1867.64	1866.96		716.1	1856.63	1929.25	1801.32	1833.72	1808.08	1798.36	1864.8	1794.97	1794.4		716.1	1977.69	2013.12	1932.59	1935.5	1965.69	1945.69	1961.24	1932.08	1931.93
716	2048.12	2003.65	1870.34	1881.98	1881.54	1871.77	1964.65	1867.5	1866.83		716	1843.39	1935.5	1801.56	1831.42	1808.64	1798.36	1872.95	1795.06	1794.5		716	1965.45	2017.84	1932.66	1935.35	1966.94	1945.43	1965.25	1932.13	1931.98
715.9	2043.72	2014.5	1870.16	1880.88	1881.81	1871.4	1975.88	1867.24	1866.58		715.9	1927.15	1943.07	1801.8	1829.35	1809.23	1798.37	1882.16	1795.16	1794.6		715.9	1942.11	2023.13	1932.72	1935.22	1968.26	1945.18	1969.74	1932.18	1932.03
715.8	2041.96	2026.73	1869.99	1879.86	1882.11	1871.05	1988.4	1866.98	1866.33		715.8	1921.52	1952.01	1802.05	1827.47	1809.84	1798.38	1892.53	1795.25	1794.7		715.8	2012.06	2028.97	1932.79	1935.1	1969.65	1944.94	1974.68	1932.22	1932.08
715.7	2167.73	2040.34	1869.83	1878.9	1882.44	1870.7	2002.19	1866.73	1866.09		715.7	1918.52	1962.38	1802.31	1825.76	1810.48	1798.4	1904.11	1795.34	1794.81		715.7	2019.48	2035.33	1932.85	1935	1971.12	1944.7	1980.05	1932.27	1932.13
715.6	2144.01	2055.09	1869.49	1877.82	1882.63	1870.18	2017.03	1866.3	1865.67		715.6	2043.67	1974.2	1802.57	1824.19	1811.15	1798.41	1916.98	1795.44	1794.91		715.6	2051.49	2042.1	1932.92	1934.91	1972.67	1944.48	1985.73	1932.32	1932.19
715.5	2063.74	2071.06	1869.19	1876.82	1882.88	1869.69	2033.01	1865.91	1865.29		715.5	2019.19	1987.47	1802.83	1822.76	1811.85	1798.43	1931.11	1795.53	1795.01		715.5	2066.44	2049.11	1932.99	1934.82	1974.3	1944.27	1991.54	1932.37	1932.24
715.4	2158.78	2088.06	1869.01	1875.98	1883.29	1869.32	2049.92	1865.63	1865.02		715.4	1937.76	2002.12	1803.1	1821.45	1812.59	1798.46	1946.47	1795.62	1795.11		715.4	1941.75	2056.09	1933.05	1934.75	1976.03	1944.06	1997.2	1932.42	1932.29
715.3	2018.2	2105.46	1868.69	1875.05	1883.6	1868.82	2067.15	1865.21	1864.61		715.3	2032.11	2018.03	1803.38	1820.23	1813.35	1798.48	1962.93	1795.72	1795.21		715.3	1960.08	2062.66	1933.12	1934.69	1977.86	1943.86	2002.34	1932.47	1932.34
715.2	2165.28	2122.95	1868.57	1874.34	1884.14	1868.52	2084.38	1864.99	1864.4		715.2	1890.12	2034.9	1803.66	1819.12	1814.16	1798.51	1980.22	1795.81	1795.32		715.2	2039.87	2068.39	1933.19	1934.63	1979.8	1943.67	2006.51	1932.51	1932.39
715.1	2187.19	2139.34	1868.25	1873.47	1884.53	1868.02	2100.43	1864.57	1863.98		715.1	2036.52	2052.36	1803.94	1818.09	1815.01	1798.54	1997.95	1795.91	1795.42		715.1	1932.35	2072.84	1933.26	1934.58	1981.86	1943.49	2009.26	1932.56	1932.44
715	2111.24	2153.8	1867.9	1872.6	1884.93	1867.49	2114.47	1864.12	1863.54		715	2057.85	2069.75	1804.23	1817.14	1815.9	1798.58	2015.5	1796	1795.52		715	1995.32	2075.68	1933.33	1934.54	1984.06	1943.32	2010.26	1932.61	1932.49
714.9	2076.39	2165.38	1867.66	1871.86	1885.5	1867.06	2125.53	1863.77	1863.2		714.9	1980.94	2086.29	1804.54	1816.26	1816.84	1798.61	2032.06	1796.1	1795.62		714.9	2101.58	2076.79	1933.4	1934.5	1986.41	1943.15	2009.37	1932.66	1932.54
714.8	2152.73	2173.03	1867.47	1871.19	1886.17	1866.69	2132.57	1863.47	1862.9		714.8	1944.93	2100.98	1804.84	1815.44	1817.84	1798.65	2046.65	1796.19	1795.72		714.8	1976.2	2076.32	1933.47	1934.47	1988.92	1942.98	2006.72	1932.71	1932.59
714.7	2185.28	2175.86	1867.18	1870.44	1886.8	1866.21	2134.7	1863.06	1862.51		714.7	2020.49	2112.72	1805.15	1814.68	1818.88	1798.69	2058.16	1796.29	1795.83		714.7	2050.86	2074.63	1933.54	1934.44	1991.61	1942.83	2002.65	1932.76	1932.64
714.6	2139.55	2173.68	1866.85	1869.66	1887.45	1865.69	2131.73	1862.61	1862.06		714.6	2052.43	2120.51	1805.47	1813.98	1819.99	1798.73	2065.59	1796.38	1795.93		714.6	2064.44	2072.18	1933.61	1934.42	1994.49	1942.68	1997.61	1932.8	1932.69
714.5	2155.91	2166.72	1866.44	1868.84	1888.1	1865.1	2123.87	1862.08	1861.54		714.5	2106.35	2123.62	1805.8	1813.32	1821.17	1798.77	2068.23	1796.48	1796.03		714.5	2044.31	2069.43	1933.69	1934.4	1997.61	1942.53	1992.04	1932.85	1932.74
714.4	2148.9	2155.91	1866.16	1868.14	1888.94	1864.62	2112.06	1861.66	1861.13		714.4	2021.93	2121.8	1806.14	1812.72	1822.42	1798.82	2065.8	1796.58	1796.13		714.4	2026.53	2066.8	1933.76	1934.39	2000.96	1942.39	1986.34	1932.9	1932.79
714.3	2178.74	2142.01	1865.75	1867.33	1889.75	1864.02	2097.04	1861.12	1860.6		714.3	2114.61	2115.3	1806.48	1812.15	1823.75	1798.87	2058.57	1796.67	1796.23		714.3	1997.53	2064.59	1933.84	1934.37	2004.6	1942.26	1980.76	1932.95	1932.84
714.2	2125.28	2126.34	1865.44	1866.63	1890.75	1863.51	2080.14	1860.68	1860.16		714.2	2043.79	2104.88	1806.84	1811.62	1825.16	1798.91	2047.26	1796.77	1796.34		714.2	2113.35	2063.01	1933.91	1934.37	2008.55	1942.13	1975.49	1933	1932.89
714.1	2146.23	2109.69	1865	1865.82	1891.72	1862.87	2062.12	1860.1	1859.59		714.1	2140.78	2091.51	1807.2	1811.13	1826.67	1798.96	2032.88	1796.86	1796.44		714.1	2052.03	2062.21	1933.99	1934.36	2012.85	1942.01	1970.64	1933.05	1932.94
714	2249.9	2093.02	1864.61	1865.05	1892.85	1862.28	2043.96	1859.56	1859.06		714	2010.75	2076.32	1807.57	1810.67	1828.28	1799.02	2016.53	1796.96	1796.54		714	2088.72	2062.27	1934.07	1934.36	2017.54	1941.89	1966.26	1933.1	1932.99
713.9	2095.2	2076.95	1864.21	1864.3	1894.1	1861.68	2026.23	1859.01	1858.52		713.9	2014.1	2060.29	1807.95	1810.25	1830.01	1799.07	1999.18	1797.06	1796.64		713.9	2123.38	2063.26	1934.15	1934.36	2022.67	1941.78	1962.35	1933.15	1933.04
713.8	2080.41	2061.8	1863.76	1863.49	1895.44	1861.02	2009.27	1858.4	1857.92		713.8	2059.32	2044.25	1808.35	1809.85	1831.86	1799.12	1981.65	1797.15	1796.75		713.8	2097.56	2065.22	1934.23	1934.37	2028.3	1941.67	1958.91	1933.19	1933.09
713.7	2011.82	2047.95	1863.34	1862.71	1896.95	1860.38	1993.43	1857.82	1857.33		713.7	2044.36	2028.83	1808.75	1809.48	1833.85	1799.18	1964.56	1797.25	1796.85		713.7	2169.07	2068.17	1934.31	1934.37	2034.48	1941.56	1955.91	1933.24	1933.14
713.6	2017.94	2035.62	1863.01	1862.04	1898.73	1859.83	1978.91	1857.32	1856.85		713.6	1975.25	2014.44	1809.17	1809.13	1836	1799.24	1948.31	1797.35	1796.95		713.6	2050.38	2072.16	1934.39	1934.38	2041.27	1941.46	1953.3	1933.29	1933.19
713.5	2042.89	2024.77	1862.69	1861.36	1900.71	1859.28	1965.65	1856.82	1856.35		713.5	1980.87	2001.36	1809.6	1808.81	1838.33	1799.3	1933.15	1797.44	1797.05		713.5	2171.26	2077.2	1934.48	1934.39	2048.76	1941.36	1951.06	1933.34	1933.24
713.4	2096.21	2015.4	1862.33	1860.66	1902.88	1858.69	1953.64	1856.28	1855.82		713.4	2005.45	1989.74	1810.04	1808.51	1840.85	1799.36	1919.22	1797.54	1797.15		713.4	2143.63	2083.33	1934.56	1934.41	2057.01	1941.27	1949.15	1933.39	1933.29
713.3	1992.82	2007.45	1861.91	1859.89	1905.22	1858.03	1942.76	1855.66	1855.21		713.3	2058.67	1979.65	1810.49	1808.23	1843.59	1799.42	1906.56	1797.64	1797.26		713.3	2152.15	2090.6	1934.65	1934.42	2066.1	1941.18	1947.51	1933.44	1933.34
713.2	2031.03	2001.1	1861.63	1859.28	1907.99	1857.52	1933.19	1855.19	1854.74		713.2	1954.65	1971.13	1810.96	1807.97	1846.59	1799.48	1895.18	1797.73	1797.36		713.2	2124.16	2099.05	1934.74	1934.44	2076.14	1941.09	1946.11	1933.49	1933.39
713.1	2080.24	1996.11	1861.32	1858.61	1911.05	1856.95	1924.62	1854.67	1854.22		713.1	1842.42	1964.15	1811.45	1807.72	1849.89	1799.54	1885.02	1797.83	1797.46		713.1	2227.4	2108.73	1934.83	1934.46	2087.18	1941.01	1944.92	1933.54	1933.44
713	1997.23	1992.42	1860.94	1857.89	1914.42	1856.32	1916.96	1854.08	1853.64		713	1891.43	1958.7	1811.95	1807.49	1853.52	1799.61	1876.01	1797.93	1797.56		713	2184.52	2119.72	1934.92	1934.47	2099.36	1940.93	1943.9	1933.59	1933.49
712.9	1971.4	1990.25	1860.76	1857.35	1918.42	1855.87	1910.35	1853.67	1853.23		712.9	1958.58	1954.75	1812.47	1807.28	1857.55	1799.67	1868.07	1798.03	1797.66		712.9	2176.16	2132.07	1935.02	1934.5	2112.74	1940.86	1943.03	1933.64	1933.54
712.8	1981.64	1989.3	1860.48	1856.72	1922.84	1855.31	1904.42	1853.15	1852.72		712.8	2033.28	1952.25	1813.01	1807.09	1862.04	1799.74	1861.09	1798.12	1797.77		712.8	2262.72	2145.85	1935.11	1934.52	2127.42	1940.78	1942.28	1933.68	1933.59
712.7	2057.05	1989.66	1860.19	1856.08	1927.87	1854.74	1899.16	1852.63	1852.2		712.7	2044.11	1951.2	1813.57	1806.9	1867.06	1799.81	1854.99	1798.22	1797.87		712.7	2234.08	2161.14	1935.21	1934.54	2143.52	1940.71	1941.64	1933.73	1933.64
712.6	2005.44	1991.4	1859.96	1855.47	1933.67	1854.21	1894.53	1852.13	1851.71		712.6	2019.98	1951.59	1814.15	1806.73	1872.71	1799.88	1849.66	1798.32	1797.97		712.6	2272.83	2178.01	1935.31	1934.56	2161.09	1940.65	1941.08	1933.78	1933.69
712.5	1956.16	1994.63	1859.8	1854.95	1940.41	1853.75	1890.48	1851.71	1851.3		712.5	1968.58	1953.44	1814.75	1806.57	1879.1	1799.94	1845.03	1798.42	1798.07		712.5	2257.97	2196.54	1935.42	1934.59	2180.25	1940.58	1940.59	1933.83	1933.74
712.4	1980.38	1999.44	1859.72	1854.49	1948.27	1853.36	1886.95	1851.35	1850.94		712.4	1919.26	1956.78	1815.38	1806.42	1886.35	1800.02	1840.99	1798.52	1798.18		712.4	2256.42	2216.77	1935.52	1934.62	2201.03	1940.52	1940.16	1933.88	1933.79
712.3	2059.8	2005.86	1859.63	1854.01	1957.35	1852.93	1883.78	1850.96	1850.56		712.3	1943.56	1961.69	1816.02	1806.29	1894.61	1800.09	1837.47	1798.61	1798.28		712.3	2368.93	2238.74	1935.63	1934.64	2223.51	1940.46	1939.78	1933.93	1933.84
712.2	2048.49	2014.01	1859.44	1853.41	1967.8	1852.4	1880.81	1850.46	1850.06		712.2	2023.48	1968.24	1816.7	1806.16	1904.03	1800.16	1834.39	1798.71	1798.38		712.2	2415.65	2262.5	1935.75	1934.67	2247.72	1940.41	1939.44	1933.98	1933.89
712.1	2051.86	2024.21	1859.28	1852.84	1980	1851.88	1878.15	1849.98	1849.58		712.1	2012.6	1976.57	1817.4	1806.04	1914.8	1800.23	1831.7	1798.81	1798.48		712.1	2346.42	2288.01	1935.86	1934.7	2273.64	1940.35	1939.14	1934.03	1933.94
712	2052.57	2036.73	1859.12	1852.27	1994.27	1851.36	1875.71	1849.49	1849.1		712	2016.43	1986.8	1818.13	1805.93	1927.11	1800.3	1829.34	1798.91	1798.59		712	2394.07	2315.25	1935.98	1934.73	2301.24	1940.3	1938.88	1934.08	1933.99
711.9	2053.28	2051.85	1858.99	1851.69	2010.9	1850.84	1873.48	1848.99	1848.61		711.9	2017.62	1999.09	1818.9	1805.84	1941.16	1800.38	1827.25	1799.01	1798.69		711.9	2415.44	2344.08	1936.1	1934.76	2330.41	1940.26	1938.64	1934.13	1934.04
711.8	2173.48	2069.91	1858.87	1851.12	2030.29	1850.31	1871.42	1848.5	1848.12		711.8	2018.81	2013.65	1819.7	1805.74	1957.19	1800.45	1825.4	1799.1	1798.79		711.8	2503.78	2374.35	1936.23	1934.79	2360.99	1940.21	1938.42	1934.18	1934.09
711.7	2085.08	2091.08	1858.61	1850.39	2052.6	1849.62	1869.35	1847.84	1847.47		711.7	2140.11	2030.62	1820.53	1805.66	1975.4	1800.53	1823.76	1799.2	1798.89		711.7	2436.21	2405.81	1936.36	1934.83	2392.72	1940.16	1938.23	1934.23	1934.14
711.6	2120.93	2116	1858.49	1849.78	2078.51	1849.06	1867.53	1847.3	1846.93		711.6	2052.37	2050.23	1821.4	1805.58	1996.01	1800.6	1822.29	1799.3	1798.99		711.6	2518.15	2438.04	1936.5	1934.86	2425.2	1940.12	1938.06	1934.27	1934.19
711.5	2182.52	2144.84	1858.34	1849.12	2108.2	1848.44	1865.77	1846.71	1846.35		711.5	2089.06	2072.61	1822.32	1805.51	2019.2	1800.68	1820.98	1799.4	1799.1		711.5	2571.74	2470.57	1936.64	1934.89	2457.95	1940.08	1937.9	1934.32	1934.24
711.4	2197.55	2177.83	1858.13	1848.38	2141.91	1847.74	1864.02	1846.04	1845.68		711.4	2151.84	2097.93	1823.28	1805.45	2045.14	1800.76	1819.79	1799.5	1799.2		711.4	2441.6	2502.7	1936.79	1934.93	2490.28	1940.05	1937.77	1934.37	1934.29
711.3	2298.6	2215.26	1857.93	1847.63	2179.94	1847.01	1862.34	1845.35	1844.99		711.3	2168.13	2126.28	1824.29	1805.39	2073.95	1800.83	1818.72	1799.6	1799.3		711.3	2511.41	2533.65	1936.94	1934.96	2521.4	1940.01	1937.64	1934.42	1934.35
711.2	2272.46	2257.02	1857.61	1846.73	2222.19	1846.15	1860.6	1844.51	1844.15		711.2	2270.98	2157.65	1825.34	1805.34	2105.62	1800.91	1817.74	1799.7	1799.4		711.2	2600.19	2562.48	1937.1	1935	2550.39	1939.98	1937.53	1934.47	1934.4
711.1	2362.26	2303.33	1857.57	1846.08	2268.89	1845.53	1859.17	1843.91	1843.57		711.1	2195.75	2191.95	1826.46	1805.3	2140.07	1800.99	1816.86	1799.79	1799.5		711.1	2594.2	2588.12	1937.27	1935.03	2576.16	1939.94	1937.43	1934.52	1934.45
711	2405.68	2353.31	1857.44	1845.3	2319.16	1844.79	1857.68	1843.2	1842.85		711	2286.93	2228.84	1827.63	1805.26	2176.96	1801.07	1816.05	1799.89	1799.61		711	2593.53	2609.53	1937.44	1935.07	2597.68	1939.91	1937.34	1934.57	1934.5
710.9	2424.56	2405.9	1857.28	1844.47	2371.94	1843.98	1856.18	1842.42	1842.07		710.9	2331.98	2267.75	1828.87	1805.22	2215.74	1801.15	1815.31	1799.99	1799.71		710.9	2632.24	2625.66	1937.62	1935.11	2613.91	1939.88	1937.26	1934.62	1934.55
710.8	2467.07	2459.44	1857.14	1843.61	2425.59	1843.15	1854.71	1841.61	1841.27		710.8	2252.08	2307.8	1830.18	1805.19	2255.52	1801.23	1814.64	1800.09	1799.81		710.8	2626.84	2635.72	1937.81	1935.14	2624.03	1939.86	1937.18	1934.67	1934.6
710.7	2549.46	2511.22	1856.98	1842.69	2477.37	1842.26	1853.22	1840.74	1840.41		710.7	2396.55	2347.56	1831.56	1805.17	2294.87	1801.31	1814.02	1800.19	1799.91		710.7	2648.52	2639.14	1938.01	1935.18	2627.51	1939.83	1937.12	1934.72	1934.65
710.6	2492.14	2557.74	1856.75	1841.66	2523.81	1841.26	1851.66	1839.76	1839.43		710.6	2380.84	2385.26	1833.02	1805.15	2332.03	1801.39	1813.45	1800.29	1800.02		710.6	2633.93	2635.74	1938.22	1935.22	2624.14	1939.81	1937.06	1934.77	1934.7
710.5	2674.71	2595.18	1856.65	1840.71	2561.07	1840.33	1850.21	1838.86	1838.53		710.5	2425.66	2418.61	1834.57	1805.13	2364.7	1801.47	1812.93	1800.39	1800.12		710.5	2700.56	2625.69	1938.44	1935.26	2614.11	1939.79	1937.01	1934.82	1934.75
710.4	2685.34	2619.18	1856.35	1839.51	2584.81	1839.15	1848.55	1837.7	1837.38		710.4	2410.29	2445.2	1836.22	1805.12	2390.46	1801.56	1812.45	1800.49	1800.22		710.4	2619.03	2609.57	1938.68	1935.3	2597.98	1939.77	1936.97	1934.87	1934.8
710.3	2622.9	2627.05	1856.1	1838.3	2592.31	1837.96	1846.91	1836.53	1836.21		710.3	2423.07	2462.78	1837.97	1805.11	2407.07	1801.64	1812	1800.59	1800.32		710.3	2590.3	2588.2	1938.93	1935.34	2576.57	1939.75	1936.93	1934.92	1934.85
710.2	2619.74	2617.62	1855.86	1837.03	2582.43	1836.71	1845.24	1835.31	1834.99		710.2	2462.99	2469.7	1839.84	1805.11	2412.86	1801.72	1811.6	1800.69	1800.42		710.2	2555.6	2562.57	1939.19	1935.38	2550.89	1939.73	1936.9	1934.97	1934.9
710.1	2580.37	2592.09	1855.7	1835.77	2556.33	1835.47	1843.6	1834.09	1833.77		710.1	2461.56	2465.39	1841.83	1805.11	2407.26	1801.81	1811.22	1800.79	1800.53		710.1	2605.82	2533.78	1939.48	1935.42	2522.02	1939.71	1936.87	1935.02	1934.95
710	2483.67	2553.45	1855.67	1834.56	2517.01	1834.28	1842.04	1832.91	1832.6		710	2425.02	2450.45	1843.96	1805.11	2390.87	1801.89	1810.88	1800.88	1800.63		710	2564.62	2502.84	1939.78	1935.46	2490.98	1939.7	1936.85	1935.07	1935
709.9	2523.24	2505.51	1855.59	1833.2	2468.29	1832.94	1840.35	1831.6	1831.29		709.9	2531.07	2426.53	1846.24	1805.11	2365.31	1801.97	1810.56	1800.98	1800.73		709.9	2549.81	2470.74	1940.1	1935.5	2458.75	1939.68	1936.83	1935.11	1935.05
709.8	2463.75	2452.37	1855.55	1831.8	2414.24	1831.56	1838.63	1830.23	1829.93		709.8	2423.62	2395.88	1848.68	1805.12	2332.83	1802.06	1810.26	1801.08	1800.83		709.8	2564.61	2438.26	1940.45	1935.54	2426.12	1939.67	1936.81	1935.16	1935.1
709.7	2340.74	2397.71	1855.69	1830.47	2358.54	1830.25	1837.02	1828.94	1828.64		709.7	2366.83	2360.98	1851.31	1805.13	2295.9	1802.14	1809.99	1801.18	1800.93		709.7	2488.67	2406.05	1940.82	1935.58	2393.72	1939.66	1936.8	1935.21	1935.15
709.6	2345.78	2344.21	1856.13	1829.32	2303.86	1829.11	1835.58	1827.82	1827.52		709.6	2245.94	2324.07	1854.13	1805.15	2256.72	1802.23	1809.74	1801.28	1801.04		709.6	2476.51	2374.66	1941.22	1935.62	2362.11	1939.65	1936.79	1935.26	1935.2
709.5	2304.54	2293.43	1856.7	1828.15	2251.75	1827.96	1834.16	1826.69	1826.39		709.5	2253.13	2287.05	1857.19	1805.16	2217.18	1802.31	1809.51	1801.38	1801.14		709.5	2464.13	2344.43	1941.65	1935.66	2331.62	1939.64	1936.79	1935.31	1935.25
709.4	2352.97	2246.45	1857.34	1826.9	2203.25	1826.72	1832.67	1825.47	1825.18		709.4	2314.37	2251.25	1860.49	1805.18	2178.6	1802.4	1809.3	1801.48	1801.24		709.4	2394.46	2315.66	1942.13	1935.71	2302.55	1939.64	1936.78	1935.36	1935.3
709.3	2330.57	2203.75	1858.08	1825.59	2158.86	1825.43	1831.12	1824.19	1823.9		709.3	2365.55	2217.64	1864.08	1805.21	2141.89	1802.49	1809.11	1801.58	1801.34		709.3	2352	2288.52	1942.64	1935.75	2275.06	1939.63	1936.78	1935.41	1935.35
709.2	2211.37	2165.71	1859.05	1824.31	2118.91	1824.16	1829.62	1822.94	1822.65		709.2	2345.83	2186.84	1867.98	1805.23	2107.66	1802.57	1808.93	1801.68	1801.44		709.2	2371.24	2263.09	1943.2	1935.79	2249.22	1939.62	1936.78	1935.46	1935.4
709.1	2326.28	2132.39	1860.4	1823.19	2083.44	1823.05	1828.3	1821.85	1821.57		709.1	2228.71	2159.16	1872.24	1805.26	2076.18	1802.66	1808.77	1801.78	1801.55		709.1	2371.82	2239.45	1943.82	1935.83	2225.13	1939.62	1936.79	1935.51	1935.45
709	2317.13	2103.29	1861.86	1821.91	2051.91	1821.78	1826.82	1820.6	1820.32		709	2346.32	2134.8	1876.92	1805.29	2047.59	1802.75	1808.62	1801.88	1801.65		709	2375.12	2217.59	1944.5	1935.88	2202.74	1939.62	1936.8	1935.56	1935.5
708.9	2256.9	2078.35	1863.63	1820.64	2024.23	1820.53	1825.37	1819.36	1819.09		708.9	2339.85	2113.79	1882.08	1805.32	2021.86	1802.84	1808.48	1801.98	1801.75		708.9	2359.47	2197.51	1945.26	1935.92	2182.05	1939.61	1936.81	1935.61	1935.55
708.8	2102.32	2057.31	1865.84	1819.46	2000.1	1819.36	1824.01	1818.2	1817.93		708.8	2282.03	2096.09	1887.79	1805.35	1998.86	1802.92	1808.36	1802.08	1801.85		708.8	2309.57	2179.16	1946.11	1935.96	2163.01	1939.61	1936.82	1935.66	1935.6
708.7	2051.39	2040.04	1868.67	1818.49	1979.29	1818.39	1822.87	1817.26	1816.99		708.7	2131.48	2081.65	1894.14	1805.39	1978.46	1803.01	1808.24	1802.18	1801.95		708.7	2266.89	2162.49	1947.06	1936.01	2145.53	1939.61	1936.83	1935.71	1935.65
708.6	2028.3	2026.09	1872.08	1817.59	1961.29	1817.5	1821.81	1816.38	1816.11		708.6	2110.82	2070.36	1901.26	1805.42	1960.45	1803.1	1808.14	1802.28	1802.06		708.6	2216.6	2147.44	1948.14	1936.05	2129.54	1939.61	1936.84	1935.76	1935.7
708.5	2066.8	2015.15	1876.11	1816.72	1945.7	1816.64	1820.79	1815.54	1815.27		708.5	2123.91	2062.18	1909.27	1805.46	1944.63	1803.19	1808.05	1802.38	1802.16		708.5	2184.39	2133.94	1949.37	1936.09	2114.95	1939.61	1936.86	1935.81	1935.75
708.4	2065.95	2006.93	1880.8	1815.79	1932.11	1815.73	1819.72	1814.63	1814.37		708.4	2125.29	2057.02	1918.33	1805.5	1930.78	1803.28	1807.96	1802.48	1802.26		708.4	2140.71	2121.95	1952.4	1936.14	2101.67	1939.62	1936.88	1935.86	1935.8
708.3	2070.47	2001.47	1886.49	1815.01	1920.4	1814.95	1818.8	1813.87	1813.61		708.3	2133.16	2054.87	1928.64	1805.55	1918.67	1803.37	1807.88	1802.58	1802.36		708.3	2147.83	2111.41	1957.38	1936.18	2089.6	1939.62	1936.9	1935.91	1935.85
708.2	1981.04	1998.51	1893.19	1814.21	1910.18	1814.16	1817.88	1813.1	1812.84		708.2	2079.58	2055.75	1940.42	1805.59	1908.11	1803.46	1807.82	1802.68	1802.47		708.2	2107.54	2102.28	1963.25	1936.23	2078.65	1939.63	1936.92	1935.96	1935.9
708.1	2022.56	1998.15	1901.23	1813.54	1901.32	1813.5	1817.09	1812.45	1812.2		708.1	2077.18	2059.71	1953.94	1805.63	1898.89	1803.55	1807.76	1802.78	1802.57		708.1	2171.08	2094.53	1970.18	1936.27	2068.72	1939.63	1936.94	1936.01	1935.95
708	2059	2000.23	1910.66	1812.82	1893.45	1812.78	1816.24	1811.75	1811.49		708	2109.83	2066.87	1969.47	1805.68	1890.84	1803.63	1807.7	1802.88	1802.67		708	2133.95	2094.16	1978.44	1936.32	2059.72	1939.64	1936.96	1936.06	1936
707.9	2042.64	2004.83	1921.72	1812.04	1886.41	1812.01	1815.35	1810.99	1810.74		707.9	2160.15	2077.39	1987.37	1805.73	1883.8	1803.72	1807.66	1802.98	1802.77		707.9	2131.43	2098.17	1988.3	1936.36	2051.57	1939.64	1936.98	1936.11	1936.05
707.8	2055.71	2012.3	1934.92	1811.42	1880.26	1811.4	1814.62	1810.39	1810.15		707.8	2041.43	2091.52	2007.98	1805.78	1877.61	1803.82	1807.62	1803.08	1802.87		707.8	2093.54	2104.58	2000.06	1936.41	2044.19	1939.65	1937.01	1936.16	1936.1
707.7	2015.17	2022.61	1950.33	1810.79	1874.72	1810.77	1813.89	1809.78	1809.53		707.7	2037.61	2109.47	2031.68	1805.83	1872.16	1803.91	1807.59	1803.18	1802.98		707.7	2095.7	2127.43	2014.07	1936.45	2037.49	1939.66	1937.03	1936.21	1936.15
707.6	2044.84	2036.05	1968.32	1810.2	1869.76	1810.2	1813.21	1809.22	1808.97		707.6	2035.35	2131.57	2058.9	1805.88	1867.35	1804	1807.56	1803.28	1803.08		707.6	2100.61	2150.29	2030.66	1936.5	2031.41	1939.67	1937.06	1936.26	1936.2
707.5	2073.97	2052.72	1989.11	1809.58	1865.2	1809.59	1812.49	1808.61	1808.37		707.5	2056.82	2158.11	2090	1805.94	1863.07	1804.09	1807.54	1803.38	1803.18		707.5	2125.39	2175.88	2050.18	1936.54	2025.89	1939.68	1937.09	1936.31	1936.25
707.4	2062.55	2072.8	2012.9	1808.92	1860.98	1808.93	1811.74	1807.97	1807.73		707.4	2107.14	2189.39	2125.39	1805.99	1859.24	1804.18	1807.52	1803.48	1803.28		707.4	2132.7	2206.14	2072.88	1936.59	2020.86	1939.69	1937.12	1936.36	1936.3
707.3	2067.77	2096.57	2040.06	1808.35	1857.19	1808.37	1811.09	1807.42	1807.18		707.3	2174.8	2225.72	2165.43	1806.05	1855.81	1804.27	1807.51	1803.58	1803.38		707.3	2138.27	2242.11	2098.97	1936.63	2016.27	1939.7	1937.15	1936.41	1936.35
707.2	2141.92	2124.02	2070.6	1807.84	1853.75	1807.86	1810.49	1806.92	1806.68		707.2	2269.17	2267.26	2210.33	1806.11	1852.72	1804.36	1807.5	1803.68	1803.49		707.2	2213.22	2278.64	2128.44	1936.68	2012.07	1939.71	1937.18	1936.46	1936.4
707.1	2159.75	2154.95	2104.35	1807.29	1850.52	1807.31	1809.86	1806.39	1806.15		707.1	2435.33	2314.17	2260.3	1806.17	1849.92	1804.45	1807.49	1803.78	1803.59		707.1	2279.55	2309.26	2160.94	1936.72	2008.22	1939.72	1937.21	1936.51	1936.45
707	2196.72	2189.01	2141.02	1806.71	1847.49	1806.74	1809.21	1805.83	1805.6		707	2461.39	2366.27	2315.2	1806.23	1847.38	1804.55	1807.49	1803.88	1803.69		707	2316.72	2333.05	2195.68	1936.77	2004.68	1939.74	1937.24	1936.56	1936.51
706.9	2231.24	2225.39	2179.8	1806.09	1844.61	1806.12	1808.51	1805.22	1804.99		706.9	2546.59	2423.2	2374.7	1806.29	1845.07	1804.64	1807.5	1803.98	1803.79		706.9	2291.27	2358.3	2231.03	1936.82	2001.42	1939.75	1937.27	1936.6	1936.56
706.8	2274.4	2262.85	2219.47	1805.41	1841.85	1805.45	1807.77	1804.56	1804.33		706.8	2557.79	2484.16	2438.02	1806.35	1842.94	1804.73	1807.51	1804.08	1803.9		706.8	2369.41	2382.41	2264.49	1936.86	1998.41	1939.76	1937.31	1936.65	1936.61
706.7	2235.29	2299.43	2258.11	1804.75	1839.27	1804.79	1807.04	1803.91	1803.69		706.7	2629.56	2547.62	2503.67	1806.41	1841	1804.82	1807.52	1804.18	1804		706.7	2337.12	2401.89	2292.66	1936.91	1995.62	1939.78	1937.34	1936.7	1936.66
706.6	2261.7	2332.56	2293.14	1804.14	1836.88	1804.18	1806.36	1803.31	1803.09		706.6	2662.25	2611.43	2569.51	1806.47	1839.21	1804.92	1807.53	1804.28	1804.1		706.6	2346.85	2412.86	2311.71	1936.95	1993.04	1939.79	1937.37	1936.75	1936.71
706.5	2372.87	2359	2321.35	1803.49	1834.59	1803.54	1805.65	1802.68	1802.46		706.5	2694.24	2672.38	2632.34	1806.54	1837.56	1805.01	1807.55	1804.38	1804.2		706.5	2393.81	2412.18	2318.56	1937	1990.63	1939.81	1937.41	1936.8	1936.76
706.4	2323.7	2375.46	2339.46	1802.69	1832.26	1802.74	1804.79	1801.89	1801.67		706.4	2720.2	2726.51	2688.22	1806.6	1836.04	1805.1	1807.57	1804.48	1804.3		706.4	2435.33	2398.57	2312	1937.05	1988.38	1939.83	1937.44	1936.85	1936.81
706.3	2349.38	2379.81	2345.35	1801.95	1830.1	1802.01	1804	1801.17	1800.95		706.3	2838.6	2769.38	2732.73	1806.67	1834.63	1805.19	1807.6	1804.58	1804.41		706.3	2405.02	2373.22	2293.25	1937.09	1986.29	1939.84	1937.48	1936.9	1936.86
706.2	2312.13	2371.02	2338	1801.18	1828.01	1801.24	1803.17	1800.41	1800.2		706.2	2768.4	2796.68	2761.55	1806.74	1833.33	1805.29	1807.62	1804.68	1804.51		706.2	2410.07	2339.15	2265.38	1937.14	1984.32	1939.86	1937.52	1936.95	1936.91
706.1	2293.42	2350.07	2318.4	1800.46	1826.05	1800.53	1802.4	1799.7	1799.49		706.1	2727.04	2805.32	2771.62	1806.81	1832.12	1805.38	1807.65	1804.79	1804.61		706.1	2398.92	2300.16	2232.21	1937.19	1982.48	1939.88	1937.55	1937	1936.96
706	2430.32	2319.29	2288.88	1799.77	1824.2	1799.83	1801.65	1799.02	1798.81		706	2745.62	2794.13	2761.77	1806.87	1831	1805.47	1807.69	1804.89	1804.71		706	2330.51	2259.61	2197.14	1937.23	1980.75	1939.9	1937.59	1937.05	1937.01
705.9	2341.27	2281.61	2252.38	1798.88	1822.23	1798.95	1800.72	1798.15	1797.94		705.9	2674.83	2764.26	2733.16	1806.94	1829.95	1805.57	1807.72	1804.99	1804.82		705.9	2264.88	2220.02	2162.73	1937.28	1979.12	1939.92	1937.63	1937.1	1937.06
705.8	2254.29	2240.44	2212.33	1798.12	1820.46	1798.19	1799.91	1797.4	1797.19		705.8	2630.16	2718.78	2688.87	1807.01	1828.98	1805.66	1807.76	1805.09	1804.92		705.8	2263.22	2182.94	2130.53	1937.33	1977.59	1939.94	1937.67	1937.15	1937.11
705.7	2315.73	2198.46	2171.39	1797.47	1818.86	1797.55	1799.22	1796.77	1796.56		705.7	2492.12	2662	2633.19	1807.09	1828.08	1805.76	1807.8	1805.19	1805.02		705.7	2334.89	2149.14	2101.36	1937.37	1976.14	1939.96	1937.7	1937.2	1937.16
705.6	2297.05	2157.37	2131.29	1796.74	1817.24	1796.83	1798.45	1796.05	1795.85		705.6	2430.69	2598.29	2570.53	1807.16	1827.23	1805.85	1807.84	1805.29	1805.12		705.6	2306.02	2118.98	2075.58	1937.42	1974.78	1939.98	1937.74	1937.25	1937.21
705.5	2236.62	2118.52	2093.38	1796.04	1815.7	1796.12	1797.7	1795.36	1795.16		705.5	2396.03	2531.71	2504.94	1807.23	1826.44	1805.94	1807.88	1805.39	1805.22		705.5	2064.71	2092.41	2053.17	1937.47	1973.49	1940	1937.78	1937.3	1937.26
705.4	2285.86	2082.74	2058.48	1795.42	1814.29	1795.51	1797.04	1794.75	1794.55		705.4	2354.48	2465.32	2439.49	1807.3	1825.71	1806.04	1807.92	1805.49	1805.33		705.4	2173.4	2069.27	2033.96	1937.52	1972.27	1940.02	1937.82	1937.35	1937.31
705.3	2053.52	2050.18	2026.75	1794.73	1812.85	1794.82	1796.31	1794.07	1793.87		705.3	2308.11	2401.32	2376.37	1807.38	1825.02	1806.13	1807.97	1805.59	1805.43		705.3	2163.75	2049.24	2017.67	1937.56	1971.11	1940.04	1937.86	1937.4	1937.36
705.2	2175.34	2021.34	1998.7	1794.36	1811.78	1794.45	1795.9	1793.71	1793.51		705.2	2264.96	2341.18	2317.07	1807.45	1824.37	1806.23	1808.02	1805.69	1805.53		705.2	2101.72	2031.97	2003.97	1937.61	1970.02	1940.07	1937.9	1937.45	1937.41
705.1	2060.37	1995.63	1973.74	1793.82	1810.58	1793.92	1795.33	1793.18	1792.99		705.1	2209.41	2285.66	2262.34	1807.52	1823.77	1806.32	1808.07	1805.79	1805.63		705.1	2094.65	2017.12	1992.51	1937.66	1968.98	1940.09	1937.94	1937.5	1937.46
705	2018.46	1973.16	1951.98	1793.44	1809.57	1793.54	1794.91	1792.81	1792.62		705	2169.38	2235.17	2212.61	1807.6	1823.21	1806.42	1808.12	1805.89	1805.73		705	2069.42	2004.34	1982.95	1937.71	1967.99	1940.11	1937.98	1937.55	1937.51
704.9	2054.12	1953.62	1933.11	1793.12	1808.66	1793.22	1794.55	1792.5	1792.31		704.9	2143.45	2189.76	2167.9	1807.67	1822.68	1806.51	1808.17	1805.99	1805.84		704.9	2125.22	1993.31	1975	1937.75	1967.06	1940.14	1938.02	1937.6	1937.56
704.8	1978.6	1936.58	1916.72	1792.75	1807.72	1792.85	1794.15	1792.14	1791.95		704.8	2068.62	2149.24	2128.07	1807.75	1822.18	1806.61	1808.23	1806.1	1805.94		704.8	2137.24	1987.91	1968.37	1937.8	1966.16	1940.16	1938.06	1937.65	1937.61
704.7	1898.54	1921.94	1902.68	1792.48	1806.92	1792.58	1793.85	1791.88	1791.69		704.7	2058.75	2113.41	2092.88	1807.83	1821.72	1806.7	1808.29	1806.19	1806.04		704.7	2108.74	1985.13	1962.8	1937.85	1965.32	1940.18	1938.11	1937.7	1937.66
704.6	1903.84	1909.39	1890.71	1792.32	1806.26	1792.42	1793.66	1791.73	1791.54		704.6	1995.32	2081.88	2061.97	1807.91	1821.28	1806.8	1808.34	1806.3	1806.14		704.6	2089.73	1982.67	1958.12	1937.9	1964.51	1940.21	1938.15	1937.75	1937.71
704.5	1918.58	1898.55	1880.43	1792.16	1805.61	1792.26	1793.46	1791.57	1791.39		704.5	1968.91	2054.29	2034.97	1807.98	1820.88	1806.89	1808.4	1806.4	1806.24		704.5	2078.51	1980.49	1954.14	1937.94	1963.74	1940.23	1938.19	1937.8	1937.76
704.4	1928.05	1889.16	1871.56	1791.97	1804.97	1792.08	1793.25	1791.4	1791.21		704.4	1985.9	2030.23	2011.47	1808.06	1820.49	1806.99	1808.46	1806.5	1806.35		704.4	2118.24	1978.54	1950.74	1937.99	1963.01	1940.26	1938.23	1937.85	1937.81
704.3	2018.13	1881	1863.9	1791.77	1804.33	1791.88	1793.02	1791.21	1791.02		704.3	1964.77	2009.29	1991.05	1808.14	1820.13	1807.09	1808.52	1806.6	1806.45		704.3	2050.06	1976.78	1949.27	1938.04	1962.32	1940.29	1938.27	1937.9	1937.86
704.2	1923.57	1873.76	1857.15	1791.45	1803.6	1791.56	1792.67	1790.89	1790.71		704.2	1941.23	1991.09	1973.37	1808.22	1819.79	1807.18	1808.59	1806.7	1806.55		704.2	1964.47	1975.18	1948.42	1938.09	1961.65	1940.31	1938.32	1937.95	1937.91
704.1	1824.33	1867.53	1851.38	1791.26	1803.01	1791.37	1792.45	1790.71	1790.53		704.1	1933.59	1975.26	1958.03	1808.3	1819.48	1807.28	1808.65	1806.8	1806.65		704.1	1953.33	1973.72	1947.67	1938.14	1961.02	1940.34	1938.36	1938	1937.96
704	1811.67	1862.16	1846.45	1791.2	1802.58	1791.31	1792.37	1790.66	1790.48		704	1938.82	1961.49	1944.72	1808.38	1819.18	1807.37	1808.71	1806.9	1806.76		704	2026.21	1972.37	1947.01	1938.18	1960.41	1940.37	1938.4	1938.05	1938.01
703.9	1886.19	1857.43	1842.14	1791.16	1802.18	1791.27	1792.3	1790.63	1790.45		703.9	1922.52	1949.47	1933.14	1808.46	1818.9	1807.47	1808.78	1807	1806.86		703.9	1998.58	1971.13	1946.43	1938.23	1959.84	1940.39	1938.45	1938.1	1938.06
703.8	1957.19	1853.11	1838.23	1791.02	1801.7	1791.13	1792.14	1790.49	1790.32		703.8	1899.55	1938.93	1923.03	1808.54	1818.64	1807.57	1808.85	1807.1	1806.96		703.8	2045.13	1969.98	1945.92	1938.28	1959.28	1940.42	1938.49	1938.15	1938.11
703.7	1850.13	1849.14	1834.64	1790.78	1801.13	1790.9	1791.88	1790.26	1790.09		703.7	1936.75	1929.66	1914.18	1808.62	1818.39	1807.66	1808.91	1807.2	1807.06		703.7	2017.86	1968.91	1945.45	1938.33	1958.75	1940.45	1938.53	1938.2	1938.16
703.6	1844.36	1845.68	1831.55	1790.69	1800.73	1790.81	1791.76	1790.18	1790.01		703.6	1860.78	1921.46	1906.37	1808.71	1818.16	1807.76	1808.98	1807.31	1807.16		703.6	2000.93	1967.91	1945.04	1938.38	1958.25	1940.48	1938.58	1938.25	1938.21
703.5	1830.5	1842.54	1828.77	1790.61	1800.35	1790.72	1791.65	1790.1	1789.93		703.5	1816.83	1914.17	1899.46	1808.79	1817.94	1807.85	1809.05	1807.41	1807.27		703.5	2004.07	1966.97	1944.67	1938.42	1957.77	1940.51	1938.62	1938.3	1938.26
703.4	1917.23	1839.7	1826.27	1790.54	1799.99	1790.66	1791.57	1790.05	1789.88		703.4	1812.83	1907.66	1893.31	1808.87	1817.74	1807.95	1809.12	1807.51	1807.37		703.4	2009.98	1966.1	1944.33	1938.47	1957.3	1940.54	1938.67	1938.35	1938.31
703.3	1815.27	1836.98	1823.88	1790.36	1799.54	1790.48	1791.36	1789.87	1789.7		703.3	1900.53	1901.8	1887.8	1808.95	1817.55	1808.05	1809.19	1807.61	1807.47		703.3	1976.61	1965.27	1944.03	1938.52	1956.86	1940.57	1938.71	1938.4	1938.36
703.2	1802.55	1834.61	1821.82	1790.32	1799.23	1790.43	1791.3	1789.83	1789.67		703.2	1799.03	1896.52	1882.85	1809.04	1817.37	1808.14	1809.27	1807.71	1807.57		703.2	2024.11	1964.5	1943.76	1938.57	1956.44	1940.6	1938.75	1938.45	1938.41
703.1	1830.02	1832.44	1819.96	1790.29	1798.95	1790.41	1791.25	1789.81	1789.65		703.1	1786.72	1891.71	1878.37	1809.12	1817.2	1808.24	1809.34	1807.81	1807.67		703.1	2038.55	1963.77	1943.52	1938.62	1956.03	1940.63	1938.8	1938.5	1938.46
703	1873.78	1830.39	1818.21	1790.23	1798.65	1790.35	1791.17	1789.76	1789.59		703	1814.74	1887.34	1874.31	1809.21	1817.05	1808.34	1809.41	1807.91	1807.78		703	1994.85	1963.08	1943.29	1938.67	1955.64	1940.66	1938.84	1938.55	1938.51
702.9	1831.93	1828.44	1816.53	1790.1	1798.29	1790.22	1791.03	1789.64	1789.48		702.9	1859.28	1883.35	1870.62	1809.29	1816.9	1808.43	1809.48	1808.01	1807.88		702.9	1991.07	1962.43	1943.09	1938.71	1955.27	1940.69	1938.89	1938.6	1938.56
702.8	1862.28	1826.67	1815.04	1790.04	1798	1790.16	1790.94	1789.58	1789.42		702.8	1818.01	1879.67	1867.23	1809.38	1816.77	1808.53	1809.56	1808.11	1807.98		702.8	1926.11	1961.81	1942.91	1938.76	1954.91	1940.72	1938.93	1938.65	1938.61
702.7	1843.18	1824.98	1813.61	1789.93	1797.68	1790.05	1790.82	1789.48	1789.32		702.7	1849.1	1876.3	1864.13	1809.46	1816.64	1808.63	1809.64	1808.21	1808.08		702.7	2037.86	1961.23	1942.75	1938.81	1954.57	1940.75	1938.98	1938.7	1938.66
702.6	1860.18	1823.43	1812.31	1789.85	1797.39	1789.97	1790.72	1789.4	1789.24		702.6	1830.64	1873.18	1861.29	1809.55	1816.52	1808.72	1809.71	1808.32	1808.18		702.6	2002.3	1960.67	1942.6	1938.86	1954.24	1940.78	1939.02	1938.75	1938.72
702.5	1819.58	1821.95	1811.07	1789.74	1797.09	1789.87	1790.6	1789.3	1789.14		702.5	1848.39	1870.3	1858.66	1809.63	1816.41	1808.82	1809.79	1808.42	1808.29		702.5	1963.35	1960.15	1942.46	1938.91	1953.92	1940.81	1939.07	1938.8	1938.77
702.4	1849.85	1820.62	1809.98	1789.69	1796.85	1789.82	1790.53	1789.26	1789.1		702.4	1808.34	1867.63	1856.24	1809.72	1816.31	1808.92	1809.87	1808.52	1808.39		702.4	1975.29	1959.65	1942.34	1938.96	1953.62	1940.84	1939.11	1938.85	1938.82
702.3	1818.58	1819.32	1808.91	1789.6	1796.58	1789.73	1790.43	1789.18	1789.02		702.3	1839.31	1865.15	1854	1809.81	1816.22	1809.02	1809.94	1808.62	1808.49		702.3	1971.15	1959.17	1942.23	1939.01	1953.33	1940.87	1939.16	1938.9	1938.87
702.2	1906.56	1818.14	1807.95	1789.55	1796.36	1789.68	1790.36	1789.13	1788.98		702.2	1808.59	1862.84	1851.93	1809.89	1816.13	1809.11	1810.02	1808.72	1808.59		702.2	1992.74	1958.72	1942.13	1939.05	1953.05	1940.91	1939.21	1938.95	1938.92
702.1	1937.43	1816.91	1806.93	1789.38	1796.02	1789.51	1790.18	1788.97	1788.82		702.1	1856.54	1860.53	1849.86	1809.98	1816.05	1809.21	1810.1	1808.82	1808.7		702.1	1969.91	1958.28	1942.04	1939.1	1952.78	1940.94	1939.25	1939	1938.97
702	1890.65	1815.7	1805.93	1789.17	1795.64	1789.3	1789.95	1788.77	1788.61		702	1870.34	1858.22	1847.78	1810.06	1815.96	1809.31	1810.18	1808.92	1808.8		702	1998.27	1957.87	1941.96	1939.15	1952.52	1940.97	1939.3	1939.05	1939.02

## Sheet: Fig. 2d
Fig. 2d
FeP-NiMoP2/FNF Mo 3d											FeP-MoP/FF Mo 3d											MoP/FF Mo 3d
bingding energy (eV)	Intensity	fit	peak1	peak2	peak3	peak4	peak5	peak6	background		bingding energy (eV)	Intensity	fit	peak1	peak2	peak3	peak4	peak5	peak6	background		bingding energy (eV)	Intensity	fit	peak1	peak2	peak3	peak4	peak5	peak6	background
239	301.356	309.853	293.87	294.453	289.961	291.117	289.035	291.326	287.982		239	328.031	346.472	333.69	333.657	329.357	329.872	328.849	331.231	328.031		239	294.255	277.488	274.266	274.315	273.792	273.983	273.827	274.326	273.404
238.95	310.276	310.273	293.94	294.564	289.995	291.195	289.064	291.468	287.991		238.95	326.711	346.774	333.747	333.739	329.374	329.908	328.863	331.33	328.031		238.95	229.014	277.556	274.271	274.325	273.793	273.99	273.83	274.35	273.401
238.9	288.027	310.693	294.011	294.676	290.029	291.272	289.094	291.61	288		238.9	324.054	347.085	333.804	333.823	329.386	329.945	328.877	331.433	328.031		238.9	303.773	277.631	274.281	274.34	273.794	274.003	273.839	274.38	273.403
238.85	302.691	311.113	294.082	294.787	290.063	291.35	289.123	291.752	288.009		238.85	342.755	347.407	333.864	333.91	329.402	329.984	328.893	331.542	328.032		238.85	306.533	277.702	274.285	274.349	273.795	274.01	273.842	274.405	273.398
238.8	333.432	311.546	294.154	294.901	290.098	291.43	289.153	291.901	288.018		238.8	328.103	347.732	333.918	333.993	329.419	330.018	328.904	331.651	328.027		238.8	267.959	277.775	274.289	274.358	273.802	274.018	273.844	274.432	273.394
238.75	354.875	311.995	294.227	295.018	290.133	291.512	289.184	292.059	288.028		238.75	328.836	348.073	333.978	334.083	329.439	330.058	328.919	331.769	328.027		238.75	274.719	277.854	274.297	274.371	273.802	274.029	273.85	274.462	273.392
238.7	313.583	312.458	294.301	295.137	290.168	291.596	289.215	292.224	288.037		238.7	318.808	348.423	334.038	334.175	329.454	330.099	328.935	331.893	328.027		238.7	242.812	277.935	274.304	274.384	273.802	274.039	273.856	274.495	273.39
238.65	306.948	312.939	294.376	295.259	290.204	291.683	289.247	292.399	288.046		238.65	333.497	348.789	334.103	334.271	329.461	330.145	328.954	332.027	328.03		238.65	230.906	278.022	274.314	274.4	273.806	274.053	273.865	274.531	273.391
238.6	298.966	313.436	294.452	295.383	290.241	291.773	289.279	292.584	288.055		238.6	364.227	349.161	334.164	334.366	329.461	330.187	328.969	332.162	328.028		238.6	296.333	278.113	274.325	274.417	273.809	274.069	273.875	274.57	273.393
238.55	320.352	313.952	294.529	295.51	290.278	291.865	289.312	292.78	288.064		238.55	385.651	349.536	334.217	334.453	329.474	330.221	328.975	332.295	328.017		238.55	275.094	278.201	274.331	274.429	273.815	274.079	273.88	274.606	273.389
238.5	317.734	314.488	294.607	295.64	290.315	291.96	289.346	292.987	288.074		238.5	344.355	349.918	334.263	334.535	329.49	330.25	328.975	332.429	327.999		238.5	279.188	278.294	274.338	274.443	273.822	274.091	273.886	274.645	273.387
238.45	283.059	315.044	294.686	295.773	290.353	292.058	289.381	293.206	288.083		238.45	337.716	350.326	334.324	334.633	329.508	330.293	328.988	332.584	327.994		238.45	288.616	278.39	274.346	274.457	273.824	274.104	273.893	274.685	273.385
238.4	301.748	315.622	294.766	295.909	290.392	292.159	289.416	293.44	288.092		238.4	329.733	350.751	334.388	334.735	329.52	330.34	329.004	332.749	327.991		238.4	270.045	278.489	274.352	274.47	273.827	274.116	273.898	274.728	273.382
238.35	332.488	316.224	294.848	296.048	290.431	292.263	289.452	293.688	288.101		238.35	351.113	351.194	334.455	334.842	329.534	330.391	329.023	332.926	327.99		238.35	292.806	278.593	274.361	274.486	273.831	274.13	273.906	274.774	273.38
238.3	331.225	316.852	294.931	296.19	290.471	292.37	289.49	293.952	288.11		238.3	348.488	351.646	334.517	334.946	329.558	330.437	329.035	333.107	327.983		238.3	300.901	278.699	274.367	274.5	273.833	274.143	273.912	274.821	273.377
238.25	345.987	317.506	295.014	296.336	290.511	292.481	289.527	294.233	288.119		238.25	313.818	352.117	334.58	335.052	329.577	330.486	329.049	333.299	327.977		238.25	304.996	278.809	274.373	274.513	273.838	274.155	273.918	274.869	273.372
238.2	311.359	318.189	295.099	296.485	290.552	292.596	289.566	294.534	288.129		238.2	332.505	352.617	334.656	335.173	329.587	330.547	329.075	333.514	327.981		238.2	259.758	278.923	274.379	274.527	273.84	274.168	273.923	274.921	273.368
238.15	320.746	318.904	295.186	296.638	290.594	292.715	289.606	294.855	288.138		238.15	363.234	353.13	334.727	335.29	329.598	330.604	329.095	333.735	327.98		238.15	314.52	279.045	274.389	274.545	273.842	274.185	273.933	274.979	273.367
238.1	354.188	319.652	295.273	296.794	290.636	292.837	289.647	295.2	288.147		238.1	361.961	353.654	334.789	335.401	329.605	330.654	329.106	333.96	327.969		238.1	282.616	279.168	274.394	274.559	273.843	274.198	273.938	275.036	273.361
238.05	314.231	320.437	295.362	296.954	290.679	292.964	289.688	295.57	288.156		238.05	376.707	354.201	334.853	335.515	329.623	330.707	329.119	334.2	327.958		238.05	286.712	279.299	274.403	274.576	273.849	274.215	273.946	275.1	273.359
238	346.326	321.261	295.453	297.118	290.722	293.095	289.731	295.968	288.165		238	342.074	354.767	334.914	335.627	329.638	330.757	329.127	334.452	327.943		238	302.807	279.435	274.411	274.593	273.85	274.231	273.954	275.167	273.356
237.95	327.725	322.128	295.544	297.287	290.767	293.231	289.775	296.397	288.175		237.95	351.454	355.37	334.986	335.754	329.644	330.82	329.147	334.731	327.938		237.95	296.236	279.576	274.418	274.609	273.853	274.247	273.961	275.237	273.351
237.9	334.467	323.043	295.637	297.459	290.812	293.372	289.82	296.861	288.184		237.9	384.878	355.996	335.057	335.881	329.662	330.882	329.165	335.027	327.931		237.9	320.332	279.724	274.425	274.626	273.857	274.265	273.969	275.312	273.347
237.85	355.912	324.01	295.732	297.636	290.858	293.518	289.866	297.364	288.193		237.85	344.915	356.642	335.119	336.001	329.671	330.937	329.173	335.333	327.913		237.85	273.762	279.877	274.431	274.642	273.859	274.281	273.975	275.391	273.341
237.8	311.951	325.034	295.828	297.818	290.904	293.669	289.914	297.911	288.202		237.8	376.995	357.332	335.195	336.138	329.686	331.007	329.195	335.675	327.908		237.8	301.858	280.042	274.441	274.662	273.862	274.302	273.986	275.478	273.339
237.75	333.359	326.122	295.925	298.004	290.952	293.827	289.963	298.508	288.211		237.75	358.384	358.047	335.262	336.268	329.699	331.07	329.207	336.032	327.892		237.75	255.287	280.212	274.449	274.681	273.863	274.321	273.995	275.569	273.335
237.7	321.414	327.281	296.024	298.195	291	293.99	290.013	299.161	288.221		237.7	365.116	358.806	335.337	336.407	329.707	331.142	329.226	336.424	327.883		237.7	291.384	280.395	274.461	274.704	273.869	274.345	274.008	275.671	273.335
237.65	322.805	328.521	296.125	298.392	291.049	294.16	290.065	299.88	288.23		237.65	386.542	359.604	335.41	336.549	329.728	331.214	329.244	336.844	327.871		237.65	286.147	280.584	274.47	274.725	273.872	274.367	274.018	275.777	273.331
237.6	353.579	329.853	296.227	298.593	291.099	294.336	290.118	300.674	288.239		237.6	342.576	360.441	335.478	336.688	329.744	331.283	329.256	337.294	327.853		237.6	275.577	280.784	274.48	274.747	273.879	274.391	274.029	275.89	273.328
237.55	312.285	331.288	296.33	298.8	291.149	294.52	290.173	301.556	288.248		237.55	363.973	361.343	335.562	336.845	329.764	331.37	329.283	337.797	327.848		237.55	305.007	280.996	274.491	274.77	273.883	274.416	274.042	276.013	273.326
237.5	316.332	332.843	296.436	299.013	291.201	294.711	290.229	302.539	288.257		237.5	352.02	362.294	335.641	337	329.784	331.453	329.304	338.337	327.837		237.5	327.771	281.216	274.499	274.791	273.888	274.44	274.052	276.142	273.321
237.45	337.747	334.536	296.543	299.231	291.254	294.91	290.288	303.642	288.266		237.45	353.402	363.311	335.724	337.163	329.795	331.544	329.33	338.933	327.829		237.45	281.201	281.448	274.506	274.811	273.894	274.463	274.061	276.28	273.315
237.4	320.467	336.387	296.652	299.456	291.307	295.117	290.348	304.884	288.276		237.4	384.159	364.397	335.809	337.33	329.819	331.639	329.357	339.585	327.822		237.4	271.964	281.698	274.517	274.836	273.898	274.491	274.075	276.433	273.312
237.35	348.566	338.422	296.763	299.687	291.362	295.334	290.41	306.29	288.285		237.35	342.861	365.55	335.886	337.493	329.843	331.728	329.375	340.292	327.804		237.35	272.061	281.964	274.529	274.863	273.899	274.522	274.09	276.599	273.31
237.3	384.725	340.67	296.875	299.925	291.418	295.559	290.474	307.888	288.294		237.3	346.901	366.805	335.978	337.674	329.861	331.835	329.408	341.086	327.799		237.3	304.159	282.247	274.541	274.89	273.906	274.553	274.105	276.78	273.309
237.25	383.548	343.163	296.99	300.17	291.474	295.795	290.54	309.709	288.303		237.25	368.304	368.155	336.07	337.859	329.885	331.945	329.441	341.963	327.793		237.25	277.589	282.546	274.551	274.916	273.913	274.584	274.118	276.973	273.304
237.2	373.021	345.938	297.106	300.421	291.532	296.042	290.609	311.789	288.312		237.2	351.016	369.608	336.157	338.043	329.901	332.054	329.468	342.928	327.781		237.2	319.02	282.868	274.563	274.944	273.92	274.618	274.135	277.185	273.302
237.15	357.135	349.037	297.225	300.681	291.591	296.3	290.68	314.169	288.322		237.15	379.1	371.19	336.251	338.238	329.906	332.173	329.503	344.005	327.773		237.15	296.451	283.21	274.572	274.97	273.924	274.65	274.148	277.414	273.296
237.1	333.209	352.505	297.345	300.948	291.651	296.57	290.753	316.891	288.331		237.1	415.231	372.899	336.339	338.43	329.912	332.29	329.53	345.195	327.757		237.1	284.549	283.581	274.583	274.999	273.932	274.685	274.163	277.668	273.292
237.05	314.586	356.388	297.468	301.223	291.712	296.853	290.829	320.002	288.34		237.05	414.027	374.75	336.416	338.618	329.923	332.401	329.547	346.511	327.73		237.05	300.647	283.983	274.596	275.029	273.935	274.724	274.181	277.949	273.289
237	368.051	360.734	297.592	301.506	291.774	297.15	290.908	323.548	288.349		237	403.476	376.773	336.497	338.812	329.939	332.519	329.567	347.981	327.703		237	294.078	284.417	274.607	275.06	273.941	274.763	274.197	278.259	273.285
236.95	344.143	365.598	297.719	301.798	291.838	297.461	290.99	327.582	288.358		236.95	387.571	378.987	336.582	339.016	329.964	332.647	329.591	349.624	327.679		236.95	266.175	284.891	274.62	275.091	273.948	274.804	274.216	278.604	273.281
236.9	341.565	371.025	297.849	302.1	291.903	297.788	291.075	332.147	288.368		236.9	363.634	381.415	336.675	339.232	329.995	332.787	329.623	351.462	327.66		236.9	286.274	285.413	274.635	275.127	273.954	274.85	274.237	278.992	273.28
236.85	361.686	377.062	297.98	302.411	291.97	298.132	291.164	337.289	288.377		236.85	345.006	384.079	336.777	339.463	330.01	332.942	329.664	353.515	327.649		236.85	281.038	285.986	274.648	275.162	273.961	274.897	274.257	279.427	273.277
236.8	333.761	383.745	298.114	302.732	292.037	298.494	291.255	343.041	288.386		236.8	398.448	386.998	336.887	339.707	330.034	333.111	329.713	355.803	327.644		236.8	259.803	286.62	274.662	275.198	273.971	274.946	274.279	279.918	273.274
236.75	367.225	391.097	298.25	303.063	292.106	298.875	291.351	349.427	288.395		236.75	374.526	390.171	336.983	339.942	330.059	333.273	329.747	358.324	327.621		236.75	317.235	287.326	274.679	275.238	273.979	275	274.304	280.476	273.274
236.7	398.072	399.13	298.389	303.405	292.177	299.276	291.45	356.453	288.404		236.7	371.933	393.643	337.088	340.194	330.08	333.451	329.791	361.119	327.607		236.7	305.334	288.11	274.691	275.273	273.987	275.051	274.324	281.105	273.268
236.65	388.904	407.819	298.53	303.759	292.25	299.7	291.554	364.093	288.413		236.65	392.034	397.427	337.196	340.455	330.11	333.64	329.839	364.202	327.593		236.65	332.099	288.991	274.705	275.313	273.998	275.108	274.348	281.827	273.265
236.6	383.728	417.098	298.674	304.124	292.323	300.148	291.662	372.28	288.423		236.6	364.098	401.531	337.301	340.718	330.13	333.833	329.883	367.581	327.573		236.6	312.198	289.98	274.718	275.352	274.004	275.165	274.371	282.65	273.259
236.55	363.853	426.846	298.82	304.502	292.399	300.621	291.775	380.887	288.432		236.55	397.54	405.989	337.416	341	330.142	334.047	329.938	371.285	327.561		236.55	318.963	291.097	274.733	275.394	274.014	275.228	274.397	283.595	273.256
236.5	377.333	436.855	298.97	304.892	292.476	301.122	291.893	389.707	288.441		236.5	428.356	410.789	337.524	341.281	330.158	334.262	329.986	375.304	327.539		236.5	301.729	292.357	274.748	275.437	274.021	275.293	274.423	284.675	273.252
236.45	378.816	446.834	299.122	305.297	292.555	301.653	292.016	398.442	288.45		236.45	419.159	415.939	337.624	341.562	330.176	334.481	330.027	379.642	327.508		236.45	307.161	293.781	274.764	275.483	274.03	275.364	274.452	285.913	273.249
236.4	370.203	456.375	299.277	305.716	292.635	302.216	292.145	406.683	288.459		236.4	413.956	421.445	337.73	341.857	330.202	334.717	330.075	384.304	327.479		236.4	328.593	295.388	274.781	275.53	274.039	275.438	274.482	287.326	273.246
236.35	390.289	464.986	299.435	306.149	292.718	302.815	292.28	413.931	288.469		236.35	394.06	427.289	337.841	342.165	330.225	334.969	330.127	389.271	327.452		236.35	306.026	297.194	274.796	275.577	274.05	275.515	274.512	288.93	273.241
236.3	407.737	472.126	299.596	306.598	292.803	303.451	292.421	419.644	288.478		236.3	407.515	433.448	337.96	342.491	330.249	335.245	330.189	394.516	327.431		236.3	335.458	299.224	274.813	275.628	274.06	275.598	274.544	290.75	273.238
236.25	433.227	477.296	299.761	307.064	292.889	304.129	292.57	423.319	288.487		236.25	408.972	439.856	338.078	342.825	330.292	335.533	330.252	399.974	327.406		236.25	300.89	301.491	274.828	275.678	274.069	275.683	274.576	292.796	273.232
236.2	420.029	480.144	299.928	307.547	292.978	304.851	292.726	424.594	288.496		236.2	350.351	446.441	338.198	343.172	330.331	335.841	330.317	405.567	327.381		236.2	339.656	304.015	274.847	275.733	274.081	275.777	274.613	295.091	273.23
236.15	429.513	480.539	300.099	308.048	293.069	305.623	292.89	423.337	288.505		236.15	370.424	453.113	338.34	343.55	330.365	336.187	330.406	411.204	327.373		236.15	329.089	306.8	274.862	275.786	274.09	275.874	274.647	297.636	273.224
236.1	449.696	478.621	300.274	308.567	293.162	306.449	293.062	419.68	288.514		236.1	387.853	459.702	338.479	343.936	330.393	336.55	330.493	416.713	327.36		236.1	347.855	309.853	274.879	275.843	274.103	275.977	274.685	300.438	273.218
236.05	475.255	474.759	300.452	309.108	293.257	307.333	293.244	413.984	288.524		236.05	413.317	466.036	338.615	344.332	330.427	336.931	330.58	421.919	327.341		236.05	319.954	313.161	274.895	275.9	274.113	276.086	274.722	303.484	273.212
236	454.113	469.464	300.633	309.668	293.355	308.281	293.435	406.756	288.533		236	400.095	471.908	338.746	344.735	330.459	337.331	330.664	426.61	327.314		236	336.053	316.702	274.913	275.962	274.123	276.204	274.764	306.749	273.207
235.95	443.62	463.286	300.818	310.252	293.455	309.3	293.638	398.534	288.542		235.95	409.554	477.109	338.885	345.158	330.486	337.764	330.758	430.574	327.291		235.95	310.818	320.425	274.931	276.025	274.133	276.329	274.807	310.183	273.202
235.9	490.537	456.735	301.007	310.858	293.558	310.399	293.852	389.817	288.551		235.9	429.705	481.419	339.025	345.596	330.507	338.225	330.855	433.587	327.266		235.9	297.584	324.25	274.951	276.093	274.146	276.464	274.855	313.704	273.198
235.85	486.782	450.226	301.2	311.489	293.664	311.584	294.078	381.013	288.56		235.85	455.224	484.653	339.161	346.045	330.536	338.714	330.953	435.462	327.234		235.85	303.017	328.057	274.973	276.165	274.158	276.611	274.906	317.192	273.196
235.8	449.632	444.077	301.397	312.146	293.772	312.867	294.318	372.424	288.57		235.8	434.048	486.693	339.294	346.506	330.571	339.233	331.049	436.072	327.193		235.8	308.449	331.682	274.995	276.24	274.172	276.767	274.959	320.483	273.193
235.75	485.875	438.508	301.599	312.83	293.883	314.259	294.572	364.259	288.579		235.75	423.525	487.513	339.436	346.993	330.593	339.8	331.16	435.388	327.16		235.75	332.549	334.928	275.018	276.317	274.188	276.934	275.014	323.374	273.19
235.7	436.493	433.659	301.804	313.544	293.998	315.774	294.842	356.637	288.588		235.7	470.397	487.16	339.586	347.504	330.618	340.415	331.283	433.451	327.13		235.7	343.315	337.577	275.038	276.394	274.205	277.111	275.07	325.651	273.185
235.65	444.792	429.618	302.014	314.288	294.115	317.428	295.13	349.629	288.597		235.65	466.598	485.747	339.725	348.023	330.656	341.065	331.399	430.367	327.085		235.65	319.414	339.432	275.058	276.474	274.221	277.3	275.129	327.111	273.178
235.6	447.762	426.435	302.229	315.064	294.236	319.241	295.436	343.26	288.606		235.6	429.417	483.482	339.869	348.567	330.685	341.772	331.526	426.337	327.041		235.6	322.18	340.351	275.081	276.56	274.236	277.506	275.193	327.613	273.174
235.55	472.106	424.131	302.449	315.875	294.36	321.237	295.763	337.526	288.615		235.55	465.616	480.599	340.029	349.146	330.709	342.551	331.676	421.588	327.009		235.55	335.612	340.282	275.104	276.65	274.25	277.728	275.26	327.102	273.169
235.5	436.391	422.718	302.673	316.721	294.487	323.443	296.112	332.404	288.625		235.5	491.183	477.31	340.182	349.741	330.731	343.387	331.825	416.319	326.966		235.5	303.712	339.279	275.127	276.742	274.267	277.967	275.33	325.63	273.164
235.45	446.775	422.196	302.902	317.607	294.619	325.895	296.486	327.857	288.634		235.45	499.428	473.834	340.332	350.355	330.756	344.291	331.978	410.744	326.915		235.45	341.144	337.493	275.153	276.841	274.285	278.229	275.407	323.346	273.161
235.4	417.778	422.569	303.136	318.533	294.754	328.632	296.886	323.842	288.643		235.4	502.344	470.369	340.483	350.996	330.775	345.275	332.141	405.045	326.861		235.4	335.91	335.122	275.176	276.941	274.302	278.51	275.485	320.444	273.155
235.35	414.108	423.843	303.376	319.503	294.893	331.703	297.316	320.313	288.652		235.35	526.625	467.076	340.639	351.666	330.808	346.353	332.318	399.373	326.806		235.35	352.009	332.389	275.2	277.046	274.323	278.815	275.568	317.146	273.149
235.3	422.452	426.035	303.621	320.519	295.036	335.166	297.779	317.221	288.661		235.3	490.858	464.072	340.791	352.362	330.841	347.529	332.502	393.828	326.743		235.3	336.108	329.496	275.224	277.154	274.341	279.147	275.654	313.648	273.142
235.25	442.244	429.168	303.872	321.584	295.184	339.085	298.278	314.518	288.671		235.25	501.172	461.475	340.96	353.103	330.877	348.837	332.715	388.511	326.692		235.25	341.541	326.614	275.25	277.27	274.36	279.51	275.748	310.118	273.136
235.2	418.664	433.283	304.129	322.702	295.336	343.542	298.816	312.157	288.68		235.2	497.652	459.345	341.13	353.878	330.916	350.278	332.943	383.461	326.637		235.2	337.639	323.863	275.274	277.388	274.378	279.906	275.845	306.671	273.128
235.15	424.427	438.434	304.392	323.877	295.493	348.625	299.399	310.095	288.689		235.15	499.324	457.743	341.307	354.693	330.957	351.876	333.192	378.716	326.584		235.15	327.071	321.332	275.299	277.513	274.399	280.341	275.949	303.392	273.12
235.1	479.613	444.691	304.661	325.111	295.655	354.433	300.03	308.292	288.698		235.1	500	456.716	341.489	355.548	331.005	353.654	333.462	374.294	326.53		235.1	325.836	319.081	275.326	277.644	274.418	280.822	276.061	300.333	273.113
235.05	449.417	452.14	304.936	326.41	295.822	361.08	300.717	306.713	288.707		235.05	488.99	456.303	341.677	356.448	331.059	355.642	333.757	370.199	326.475		235.05	325.935	317.142	275.354	277.783	274.438	281.354	276.181	297.52	273.107
235	451.224	460.88	305.218	327.778	295.994	368.683	301.465	305.325	288.717		235	482.354	456.549	341.873	357.398	331.115	357.88	334.082	366.432	326.424		235	332.7	315.537	275.384	277.93	274.461	281.947	276.31	294.964	273.102
234.95	478.783	471.031	305.507	329.221	296.172	377.376	302.282	304.101	288.726		234.95	482.674	457.495	342.078	358.401	331.176	360.414	334.438	362.984	326.376		234.95	319.464	314.271	275.415	278.084	274.484	282.607	276.448	292.661	273.096
234.9	502.482	482.718	305.803	330.745	296.356	387.293	303.178	303.017	288.735		234.9	483.333	459.191	342.289	359.456	331.24	363.299	334.827	359.838	326.327		234.9	317.562	313.347	275.444	278.243	274.511	283.346	276.593	290.601	273.089
234.85	499.364	496.072	306.106	332.357	296.547	398.569	304.162	302.052	288.744		234.85	483.208	461.701	342.506	360.569	331.307	366.607	335.251	356.98	326.278		234.85	280.327	312.77	275.473	278.411	274.538	284.179	276.748	288.769	273.08
234.8	511.462	511.231	306.418	334.063	296.743	411.337	305.248	301.188	288.753		234.8	484.928	465.106	342.73	361.743	331.387	370.433	335.716	354.388	326.228		234.8	328.424	312.546	275.507	278.591	274.563	285.131	276.918	287.154	273.075
234.75	514.426	528.319	306.736	335.872	296.947	425.711	306.452	300.413	288.762		234.75	457.383	469.51	342.96	362.982	331.461	374.886	336.225	352.045	326.179		234.75	359.188	312.675	275.537	278.776	274.589	286.216	277.096	285.73	273.065
234.7	562.6	547.464	307.063	337.794	297.157	441.802	307.793	299.713	288.772		234.7	491.218	475.048	343.206	364.3	331.54	380.113	336.792	349.938	326.138		234.7	340.619	313.171	275.565	278.968	274.619	287.467	277.284	284.477	273.053
234.65	596.096	568.752	307.399	339.839	297.375	459.67	309.295	299.077	288.781		234.65	487.714	481.859	343.449	365.683	331.625	386.261	337.405	348.03	326.086		234.65	316.715	314.057	275.596	279.173	274.647	288.925	277.49	283.381	273.042
234.6	568.803	592.227	307.743	342.019	297.601	479.327	310.989	298.499	288.79		234.6	486.195	490.138	343.7	367.149	331.709	393.531	338.082	346.313	326.036		234.6	326.145	315.364	275.63	279.393	274.673	290.634	277.715	282.424	273.033
234.55	652.149	617.867	308.096	344.348	297.835	500.703	312.912	297.971	288.799		234.55	502.778	500.108	343.959	368.705	331.803	402.148	338.831	344.767	325.985		234.55	332.908	317.127	275.665	279.624	274.702	292.646	277.958	281.586	273.024
234.5	670.908	645.532	308.458	346.84	298.078	523.602	315.111	297.486	288.808		234.5	520.011	512.005	344.222	370.351	331.897	412.35	339.655	343.368	325.93		234.5	334.337	319.396	275.7	279.868	274.734	295.023	278.22	280.852	273.014
234.45	701.051	674.957	308.83	349.514	298.33	547.685	317.646	297.04	288.818		234.45	533.956	526.108	344.497	372.106	331.997	424.411	340.575	342.111	325.879		234.45	334.432	322.234	275.736	280.127	274.768	297.839	278.507	280.206	273.004
234.4	709.874	705.649	309.212	352.388	298.591	572.37	320.592	296.63	288.827		234.4	536.532	542.687	344.776	373.97	332.105	438.593	341.596	340.97	325.823		234.4	307.86	325.713	275.773	280.402	274.802	301.174	278.819	279.637	272.993
234.35	738.745	736.871	309.605	355.485	298.862	596.812	324.037	296.25	288.836		234.35	529.752	562.018	345.063	375.958	332.2	455.16	342.737	339.936	325.766		234.35	370.622	329.914	275.814	280.696	274.838	305.116	279.164	279.136	272.986
234.3	747.499	767.614	310.008	358.829	299.144	619.87	328.09	295.898	288.845		234.3	588.37	584.373	345.362	378.085	332.306	474.363	344.021	338.999	325.712		234.3	382.716	334.915	275.85	281.003	274.876	309.745	279.537	278.685	272.972
234.25	823.043	796.624	310.423	362.446	299.438	640.144	332.873	295.572	288.854		234.25	578.361	609.93	345.652	380.344	332.413	496.352	345.451	338.127	325.639		234.25	404.143	340.803	275.887	281.329	274.918	315.151	279.948	278.281	272.958
234.2	781.186	822.573	310.849	366.37	299.743	656.126	338.535	295.269	288.863		234.2	597.031	638.812	345.955	382.772	332.521	521.213	347.081	337.332	325.57		234.2	361.569	347.659	275.923	281.675	274.956	321.414	280.402	277.915	272.941
234.15	775.319	844.237	311.287	370.633	300.06	666.402	345.234	294.986	288.873		234.15	615.739	670.939	346.263	385.379	332.632	548.818	348.939	336.597	325.494		234.15	388.328	355.548	275.964	282.049	274.995	328.596	280.913	277.589	272.928
234.1	801.495	860.812	311.737	375.272	300.391	669.956	353.142	294.723	288.882		234.1	634.353	705.944	346.575	388.183	332.736	578.736	351.077	335.913	325.412		234.1	392.42	364.492	276.004	282.445	275.035	336.71	281.482	277.29	272.913
234.05	760.938	872.145	312.201	380.33	300.735	666.42	362.437	294.478	288.891		234.05	679.734	743.061	346.893	391.21	332.847	610.116	353.562	335.273	325.325		234.05	377.845	374.461	276.045	282.87	275.081	345.721	282.123	277.016	272.898
234	808.458	878.823	312.678	385.849	301.095	656.167	373.287	294.248	288.9		234	687.726	780.889	347.209	394.477	332.953	641.451	356.47	334.664	325.224		234	411.269	385.329	276.09	283.326	275.126	355.489	282.849	276.767	272.884
233.95	805.307	882.066	313.169	391.881	301.469	640.205	385.856	294.033	288.909		233.95	731.71	817.367	347.534	398.026	333.061	670.544	359.922	334.093	325.12		233.95	433.358	396.83	276.133	283.813	275.174	365.733	283.669	276.535	272.866
233.9	878.078	883.448	313.675	398.477	301.861	619.944	400.253	293.832	288.919		233.9	757.729	849.824	347.857	401.878	333.161	694.556	364.046	333.542	325.002		233.9	449.447	408.498	276.18	284.34	275.227	375.969	284.608	276.323	272.852
233.85	873.509	884.589	314.195	405.694	302.27	596.904	416.522	293.643	288.928		233.85	817.027	875.477	348.185	406.078	333.257	710.498	369.018	333.016	324.876		233.85	400.203	419.63	276.227	284.907	275.279	385.474	285.679	276.125	272.836
233.8	914.34	886.863	314.732	413.59	302.697	572.481	434.583	293.466	288.937		233.8	864.389	892.222	348.509	410.658	333.365	716.013	375.039	332.498	324.731		233.8	432.291	429.335	276.281	285.524	275.336	393.331	286.91	275.945	272.824
233.75	896.475	891.2	315.285	422.224	303.144	547.821	454.157	293.3	288.946		233.75	861.08	899.441	348.831	415.671	333.486	710.193	382.355	331.992	324.572		233.75	437.711	436.656	276.334	286.189	275.396	398.556	288.317	275.775	272.809
233.7	861.219	897.945	315.855	431.668	303.612	523.756	474.688	293.143	288.955		233.7	862.456	898.378	349.169	421.183	333.613	693.961	391.256	331.509	324.413		233.7	448.465	440.863	276.388	286.912	275.463	400.386	289.93	275.615	272.794
233.65	934.082	906.769	316.443	441.984	304.102	500.868	495.2	292.996	288.965		233.65	882.354	891.744	349.522	427.252	333.75	669.67	402.037	331.047	324.254		233.65	419.218	441.692	276.443	287.698	275.531	398.524	291.775	275.465	272.778
233.6	904.23	916.654	317.049	453.239	304.616	479.511	514.251	292.857	288.974		233.6	866.234	882.89	349.883	433.934	333.899	640.316	414.99	330.598	324.089		233.6	444.637	439.48	276.503	288.56	275.603	393.269	293.884	275.327	272.765
233.55	893.026	926.013	317.675	465.502	305.156	459.872	529.996	292.726	288.983		233.55	875.654	874.991	350.258	441.302	334.071	608.71	430.406	330.161	323.919		233.55	423.388	435.028	276.563	289.504	275.678	385.385	296.283	275.194	272.749
233.5	932.553	933.03	318.321	478.833	305.722	442.028	540.485	292.602	288.992		233.5	870.654	870.557	350.646	449.43	334.261	577.07	448.507	329.738	323.746		233.5	375.472	429.358	276.627	290.545	275.76	375.853	299.002	275.072	272.735
233.45	913.383	936.228	318.988	493.304	306.317	425.955	544.185	292.485	289.001		233.45	858.654	871.268	351.06	458.407	334.466	546.897	469.405	329.337	323.582		233.45	420.89	423.431	276.698	291.701	275.844	365.592	302.072	274.96	272.726
233.4	930.24	935.01	319.677	508.971	306.943	411.594	540.503	292.375	289.01		233.4	859.651	877.95	351.493	468.307	334.699	519.053	492.972	328.95	323.417		233.4	434.307	417.998	276.768	292.979	275.935	355.318	305.505	274.851	272.712
233.35	860.513	929.921	320.389	525.884	307.603	398.845	530.029	292.271	289.02		233.35	887.654	890.596	351.941	479.21	334.952	493.962	518.692	328.572	323.249		233.35	410.389	413.582	276.838	294.403	276.036	345.518	309.317	274.747	272.697
233.3	886.829	922.423	321.125	544.086	308.297	387.587	514.3	292.172	289.029		233.3	934.127	908.329	352.42	491.222	335.224	471.742	545.487	328.216	323.091		233.3	417.138	410.495	276.914	295.998	276.139	336.479	313.514	274.65	272.685
233.25	911.852	914.368	321.886	563.6	309.029	377.691	495.273	292.079	289.038		233.25	941.124	929.22	352.918	504.418	335.522	452.325	571.397	327.868	322.932		233.25	394.553	408.882	276.992	297.788	276.247	328.339	318.078	274.558	272.672
233.2	887.502	907.475	322.674	584.45	309.802	369.016	474.78	291.99	289.047		233.2	934.355	950.354	353.436	518.885	335.848	435.534	593.594	327.528	322.769		233.2	405.301	408.775	277.075	299.805	276.363	321.134	322.974	274.472	272.661
233.15	907.185	903.046	323.489	606.618	310.619	361.429	454.268	291.906	289.057		233.15	974.453	968.268	353.979	534.713	336.2	421.137	608.765	327.199	322.609		233.15	413.382	410.108	277.159	302.08	276.486	314.842	328.12	274.39	272.648
233.1	886.834	901.885	324.332	630.064	311.483	354.801	434.706	291.826	289.066		233.1	980.586	979.959	354.548	551.978	336.58	408.873	614.091	326.882	322.452		233.1	410.796	412.738	277.247	304.65	276.619	309.407	333.395	274.311	272.636
233.05	942.575	904.362	325.206	654.707	312.398	349.011	416.663	291.751	289.075		233.05	985.419	984.106	355.141	570.758	336.993	398.456	608.445	326.571	322.293		233.05	418.209	416.45	277.338	307.558	276.759	304.752	338.618	274.235	272.623
233	856.841	910.516	326.112	680.41	313.368	343.948	400.418	291.679	289.084		233	980.886	981.63	355.759	591.108	337.44	389.628	592.951	326.267	322.133		233	405.621	420.95	277.427	310.84	276.907	300.786	343.538	274.158	272.605
232.95	927.223	920.143	327.051	707.001	314.398	339.509	386.039	291.611	289.093		232.95	980.379	975.153	356.406	613.074	337.898	382.146	570.431	325.97	321.973		232.95	404.366	425.913	277.525	314.558	277.065	297.429	347.869	274.09	272.593
232.9	905.57	932.857	328.025	734.209	315.493	335.606	373.49	291.546	289.102		232.9	969.846	967.795	357.081	636.676	338.411	375.788	544.202	325.68	321.814		232.9	423.111	430.97	277.628	318.753	277.227	294.59	351.28	274.025	272.581
232.85	907.921	948.125	329.036	761.688	316.658	332.163	362.654	291.484	289.112		232.85	965.386	962.159	357.762	661.869	338.962	370.337	517.073	325.372	321.63		232.85	420.522	435.788	277.733	323.474	277.407	292.189	353.466	273.961	272.567
232.8	934.314	965.293	330.085	788.997	317.901	329.11	353.378	291.425	289.121		232.8	949.48	960.006	358.488	688.653	339.538	365.664	491.007	325.083	321.46		232.8	413.932	440.13	277.842	328.772	277.599	290.154	354.212	273.899	272.553
232.75	984.791	983.594	331.175	815.588	319.227	326.392	345.491	291.37	289.13		232.75	949.667	962.186	359.243	716.895	340.172	361.615	467.102	324.796	321.285		232.75	445.342	443.9	277.956	334.691	277.802	288.423	353.44	273.841	272.541
232.7	993.949	1002.19	332.309	840.844	320.647	323.958	338.811	291.317	289.139		232.7	927.825	968.9	360.011	746.4	340.86	358.06	445.843	324.491	321.089		232.7	441.418	447.172	278.076	341.279	278.019	286.944	351.229	273.787	272.529
232.65	988.431	1020.16	333.488	864.046	322.169	321.77	333.167	291.266	289.148		232.65	929.986	979.948	360.823	776.932	341.601	354.936	427.381	324.198	320.899		232.65	456.827	450.147	278.2	348.563	278.252	285.668	347.794	273.733	272.517
232.6	982.904	1036.58	334.715	884.44	323.805	319.792	328.401	291.218	289.158		232.6	956.183	994.775	361.672	808.101	342.392	352.164	411.61	323.909	320.708		232.6	458.235	453.116	278.33	356.567	278.504	284.561	343.439	273.682	272.505
232.55	996.066	1050.54	335.994	901.276	325.567	317.997	324.367	291.172	289.167		232.55	1006.45	1012.61	362.555	839.423	343.252	349.676	398.289	323.616	320.509		232.55	444.976	456.375	278.463	365.288	278.773	283.591	338.487	273.632	272.492
232.5	1027.95	1061.21	337.326	913.867	327.469	316.362	320.941	291.128	289.176		232.5	1015.39	1032.5	363.464	870.248	344.194	347.419	387.135	323.311	320.295		232.5	451.716	460.173	278.601	374.699	279.063	282.735	333.239	273.582	272.478
232.45	1067.89	1067.96	338.716	921.669	329.531	314.865	318.014	291.087	289.185		232.45	1009.66	1053.34	364.417	899.821	345.225	345.369	377.858	323.007	320.077		232.45	455.123	464.678	278.747	384.739	279.373	281.976	327.938	273.536	272.465
232.4	1007.74	1070.32	340.168	924.318	331.771	313.492	315.496	291.047	289.194		232.4	1003.92	1073.94	365.419	927.252	346.348	343.502	370.167	322.708	319.861		232.4	470.529	469.936	278.899	395.287	279.707	281.298	322.768	273.491	272.453
232.35	1044.98	1068.12	341.684	921.688	334.213	312.227	313.315	291.009	289.203		232.35	1016.86	1093.02	366.474	951.558	347.57	341.793	363.789	322.415	319.647		232.35	484.601	475.87	279.055	406.15	280.068	280.686	317.847	273.446	272.439
232.3	1054.24	1061.44	343.271	913.904	336.884	311.06	311.411	290.973	289.213		232.3	1048.52	1109.34	367.579	971.752	348.898	340.215	358.471	322.121	319.429		232.3	485.339	482.274	279.216	417.052	280.459	280.131	313.251	273.399	272.422
232.25	1047.52	1050.62	344.931	901.331	339.815	309.981	309.736	290.939	289.222		232.25	1088.22	1121.76	368.732	986.889	350.349	338.748	354.002	321.82	319.201		232.25	491.41	488.813	279.384	427.619	280.881	279.628	309.027	273.355	272.406
232.2	1030.36	1036.21	346.671	884.514	343.045	308.979	308.252	290.906	289.231		232.2	1127.85	1129.33	369.933	996.205	351.939	337.375	350.205	321.509	318.96		232.2	500.147	495.036	279.563	437.391	281.336	279.171	305.186	273.315	272.393
232.15	1020.95	1018.9	348.497	864.138	346.614	308.049	306.93	290.875	289.24		232.15	1164.86	1131.41	371.188	999.196	353.711	336.083	346.943	321.188	318.707		232.15	497.55	500.402	279.751	445.826	281.831	278.755	301.728	273.277	272.381
232.1	1000.65	999.465	350.415	840.954	350.57	307.183	305.744	290.845	289.249		232.1	1133.33	1127.75	372.5	995.689	355.684	334.863	344.107	320.859	318.442		232.1	505.618	504.337	279.944	452.363	282.374	278.37	298.634	273.237	272.366
232.05	1008.65	978.692	352.431	815.717	354.968	306.377	304.676	290.816	289.259		232.05	1116.35	1118.45	373.896	985.879	357.884	333.729	341.632	320.541	318.187		232.05	503.02	506.329	280.14	456.504	282.97	278.01	295.878	273.192	272.344
232	975.555	957.349	354.553	789.144	359.867	305.623	303.71	290.789	289.268		232	1109.33	1103.99	375.378	970.265	360.349	332.668	339.448	320.231	317.937		232	517.57	506.018	280.345	457.911	283.619	277.678	293.444	273.148	272.323
231.95	937.61	936.114	356.79	761.854	365.339	304.919	302.833	290.763	289.277		231.95	1092.44	1085.09	376.947	949.607	363.12	331.67	337.501	319.926	317.69		231.95	505.819	503.264	280.562	456.463	284.327	277.372	291.301	273.106	272.304
231.9	925.115	915.602	359.151	734.393	371.456	304.26	302.034	290.739	289.286		231.9	1078.87	1062.68	378.613	924.838	366.242	330.732	335.755	319.628	317.447		231.9	497.366	498.175	280.792	452.283	285.109	277.091	289.424	273.069	272.288
231.85	908.5	896.333	361.646	707.203	378.3	303.642	301.305	290.715	289.295		231.85	1039.97	1037.78	380.381	896.961	369.776	329.848	334.179	319.336	317.209		231.85	493.282	491.079	281.032	445.713	285.98	276.829	287.778	273.031	272.27
231.8	882.64	878.741	364.285	680.631	385.958	303.062	300.636	290.692	289.305		231.8	1009.33	1011.38	382.256	866.933	373.794	329.01	332.743	319.046	316.97		231.8	490.013	482.466	281.286	437.25	286.955	276.586	286.341	272.996	272.254
231.75	855.34	863.188	367.079	654.946	394.52	302.517	300.023	290.671	289.314		231.75	974.354	984.415	384.245	835.654	378.38	328.212	331.428	318.758	316.731		231.75	480.742	472.887	281.547	427.447	288.046	276.356	285.078	272.957	272.235
231.7	873.345	849.951	370.043	630.321	404.087	302.004	299.459	290.651	289.323		231.7	962.348	957.723	386.36	803.896	383.634	327.454	330.219	318.472	316.494		231.7	462.137	462.888	281.823	416.842	289.28	276.141	283.972	272.92	272.216
231.65	860.88	839.272	373.191	606.894	414.756	301.522	298.939	290.631	289.332		231.65	935.653	932.013	388.611	772.294	389.659	326.733	329.106	318.193	316.261		231.65	452.634	452.954	282.113	405.904	290.674	275.94	283	272.883	272.196
231.6	835.322	831.336	376.536	584.744	426.624	301.067	298.459	290.613	289.341		231.6	939.769	907.885	391.015	741.357	396.581	326.053	328.083	317.923	316.036		231.6	443.925	443.485	282.417	395.008	292.267	275.75	282.142	272.847	272.177
231.55	825.341	826.29	380.097	563.912	439.787	300.637	298.014	290.595	289.35		231.55	930.845	885.796	393.575	711.428	404.535	325.399	327.128	317.653	315.809		231.55	448.35	434.792	282.737	384.428	294.096	275.572	281.382	272.811	272.157
231.5	825.242	824.248	383.888	544.416	454.329	300.232	297.603	290.578	289.36		231.5	930.656	866.149	396.306	682.787	413.672	324.775	326.24	317.388	315.586		231.5	434.375	427.114	283.074	374.359	296.205	275.405	280.708	272.777	272.139
231.45	815.4	825.287	387.932	526.233	470.335	299.849	297.221	290.562	289.369		231.45	927.219	849.261	399.221	655.608	424.157	324.175	325.408	317.123	315.362		231.45	436.533	420.622	283.43	364.913	298.648	275.247	280.105	272.743	272.12
231.4	817.756	829.454	392.246	509.338	487.861	299.486	296.865	290.547	289.378		231.4	891.969	835.399	402.334	630.001	436.162	323.599	324.626	316.862	315.139		231.4	426.357	415.449	283.806	356.161	301.484	275.099	279.563	272.711	272.102
231.35	825.367	836.759	396.854	493.69	506.942	299.143	296.534	290.532	289.387		231.35	861.74	824.796	405.672	606.035	449.849	323.054	323.901	316.612	314.927		231.35	411.878	411.691	284.201	348.126	304.783	274.957	279.073	272.677	272.083
231.3	851.451	847.166	401.777	479.237	527.572	298.817	296.226	290.518	289.396		231.3	839.45	817.634	409.253	583.706	465.382	322.538	323.224	316.373	314.725		231.3	420.428	409.428	284.62	340.811	308.619	274.823	278.629	272.645	272.064
231.25	860.66	860.577	407.039	465.924	549.689	298.509	295.938	290.505	289.406		231.25	814	814.075	413.092	563	482.907	322.046	322.591	316.142	314.529		231.25	410.653	408.713	285.061	334.195	313.07	274.695	278.223	272.612	272.044
231.2	871.71	876.834	412.668	453.68	573.182	298.216	295.669	290.493	289.415		231.2	792.094	814.255	417.21	543.873	502.533	321.579	321.999	315.92	314.342		231.2	422.706	409.588	285.526	328.239	318.221	274.57	277.848	272.578	272.022
231.15	897.91	895.67	418.69	442.443	597.822	297.937	295.417	290.481	289.424		231.15	799.34	818.278	421.628	526.264	524.363	321.134	321.442	315.706	314.161		231.15	402.424	412.075	286.018	322.905	324.151	274.451	277.503	272.543	272
231.1	915.92	916.701	425.131	432.145	623.266	297.673	295.181	290.47	289.433		231.1	832.578	826.202	426.357	510.098	548.398	320.7	320.911	315.491	313.978		231.1	404.141	416.176	286.542	318.149	330.94	274.338	277.185	272.509	271.978
231.05	967.66	939.394	432.022	422.721	649.023	297.421	294.96	290.459	289.442		231.05	867.835	838.063	431.437	495.293	574.549	320.288	320.411	315.285	313.803		231.05	414.857	421.852	287.099	313.921	338.654	274.231	276.891	272.477	271.957
231	966.36	963.039	439.39	414.104	674.42	297.181	294.752	290.449	289.452		231	875.501	853.805	436.883	481.764	602.59	319.89	319.935	315.082	313.629		231	428.906	429.011	287.692	310.17	347.343	274.127	276.616	272.443	271.935
230.95	989.42	986.772	447.27	406.227	698.63	296.953	294.556	290.439	289.461		230.95	861.803	873.272	442.719	469.417	632.065	319.5	319.477	314.876	313.454		230.95	444.287	437.491	288.327	306.85	357.019	274.031	276.364	272.414	271.916
230.9	1009.42	1009.55	455.692	399.029	720.644	296.735	294.372	290.43	289.47		230.9	885.324	896.176	448.98	458.172	662.286	319.126	319.041	314.676	313.282		230.9	446.333	447.002	289.004	303.908	367.636	273.936	276.126	272.382	271.895
230.85	1031.34	1030.26	464.687	392.451	739.369	296.528	294.199	290.422	289.479		230.85	899.324	922.001	455.681	447.931	692.2	318.754	318.615	314.47	313.103		230.85	466.378	457.106	289.725	301.301	379.085	273.842	275.901	272.348	271.87
230.8	1027.22	1047.78	474.288	386.437	753.717	296.33	294.036	290.414	289.488		230.8	919.547	949.999	462.858	438.606	720.404	318.387	318.2	314.26	312.92		230.8	473.089	467.181	290.501	298.992	391.119	273.754	275.691	272.316	271.848
230.75	1115.24	1061.15	484.522	380.936	762.754	296.141	293.882	290.406	289.497		230.75	938.234	979.065	470.539	430.115	745.176	318.022	317.793	314.044	312.73		230.75	485.132	476.412	291.338	296.945	403.341	273.672	275.497	272.287	271.829
230.7	1063.18	1069.74	495.428	375.897	765.849	295.96	293.736	290.399	289.507		230.7	963.014	1007.75	478.756	422.381	764.638	317.66	317.392	313.823	312.534		230.7	494.507	483.858	292.237	295.119	415.168	273.589	275.311	272.255	271.807
230.65	1035.07	1073.28	507.034	371.276	762.773	295.787	293.599	290.392	289.516		230.65	993.335	1034.28	487.538	415.329	777.066	317.298	316.996	313.594	312.33		230.65	473.215	488.6	293.204	293.487	425.817	273.507	275.134	272.221	271.782
230.6	1008.25	1072	519.369	367.031	753.75	295.622	293.469	290.386	289.525		230.6	1018.23	1056.75	496.914	408.889	781.204	316.933	316.602	313.358	312.117		230.6	498.588	489.952	294.252	292.023	434.378	273.428	274.965	272.188	271.757
230.55	1021.46	1066.52	532.459	363.126	739.418	295.464	293.346	290.38	289.534		230.55	1046.65	1073.39	506.921	402.997	776.597	316.567	316.21	313.113	311.896		230.55	481.96	487.654	295.39	290.709	439.954	273.355	274.809	272.158	271.735
230.5	1054.71	1057.77	546.327	359.527	720.718	295.313	293.229	290.375	289.543		230.5	1074.47	1082.93	517.588	397.595	763.709	316.199	315.819	312.861	311.666		230.5	483.997	481.942	296.625	289.522	441.879	273.283	274.66	272.127	271.712
230.45	1055.97	1046.82	561.002	356.201	698.722	295.168	293.118	290.37	289.553		230.45	1076.14	1084.89	528.946	392.631	743.793	315.827	315.428	312.6	311.428		230.45	475.7	473.475	297.97	288.444	439.908	273.213	274.519	272.097	271.69
230.4	1062.58	1034.75	576.499	353.123	674.53	295.029	293.014	290.365	289.562		230.4	1079.85	1079.71	541.032	388.065	718.576	315.462	315.044	312.339	311.188		230.4	463.735	463.147	299.438	287.464	434.286	273.147	274.387	272.068	271.669
230.35	1031.79	1022.56	592.83	350.267	649.144	294.896	292.914	290.361	289.571		230.35	1083.46	1068.62	553.868	383.855	689.94	315.1	314.666	312.078	310.947		230.35	456.103	451.87	301.041	286.569	425.682	273.085	274.262	272.041	271.65
230.3	1039.69	1011.06	610.003	347.611	623.406	294.768	292.82	290.356	289.58		230.3	1065.11	1053.35	567.489	379.96	659.599	314.741	314.295	311.816	310.706		230.3	447.47	440.427	302.795	285.75	414.989	273.026	274.145	272.016	271.632
230.25	1000.86	1000.92	628.011	345.138	597.987	294.646	292.73	290.353	289.589		230.25	1066.14	1035.76	581.919	376.356	628.956	314.394	313.936	311.56	310.47		230.25	437.502	429.417	304.714	284.996	403.121	272.97	274.035	271.993	271.616
230.2	1010.05	992.578	646.855	342.827	573.366	294.528	292.645	290.349	289.598		230.2	1072.51	1017.55	597.17	373.005	599.074	314.05	313.583	311.305	310.233		230.2	421.534	419.235	306.814	284.298	390.856	272.914	273.928	271.968	271.598
230.15	1064.65	986.353	666.509	340.666	549.891	294.415	292.564	290.346	289.608		230.15	1041.5	1000.11	613.254	369.88	570.645	313.709	313.233	311.048	309.995		230.15	428.899	410.134	309.112	283.651	378.789	272.86	273.826	271.943	271.58
230.1	1048.57	982.413	686.936	338.639	527.785	294.307	292.486	290.343	289.617		230.1	999.176	984.479	630.183	366.969	544.112	313.382	312.899	310.8	309.766		230.1	400.262	402.254	311.632	283.054	367.303	272.81	273.732	271.923	271.566
230.05	995.059	980.822	708.085	336.735	507.174	294.203	292.413	290.341	289.626		230.05	970.131	971.344	647.972	364.255	519.703	313.071	312.582	310.567	309.55		230.05	399.625	395.642	314.389	282.495	356.642	272.76	273.639	271.899	271.548
230	1026.94	981.552	729.88	334.945	488.119	294.103	292.343	290.339	289.635		230	951.098	961.109	666.6	361.717	497.502	312.774	312.28	310.343	309.343		230	386.321	390.311	317.407	281.978	346.931	272.714	273.554	271.879	271.535
229.95	1081.57	984.504	752.239	333.257	470.611	294.006	292.276	290.337	289.644		229.95	933.471	953.967	686.043	359.334	477.5	312.485	311.988	310.125	309.142		229.95	401.016	386.226	320.709	281.496	338.203	272.673	273.475	271.863	271.524
229.9	1038.8	989.518	775.037	331.664	454.623	293.914	292.213	290.335	289.654		229.9	927.155	949.952	706.266	357.094	459.607	312.205	311.705	309.914	308.947		229.9	396.377	383.338	324.312	281.045	330.454	272.631	273.399	271.845	271.513
229.85	1066.74	996.376	798.125	330.158	440.095	293.825	292.152	290.334	289.663		229.85	903.436	948.983	727.206	354.981	443.701	311.931	311.428	309.704	308.753		229.85	389.071	381.585	328.237	280.619	323.632	272.589	273.323	271.825	271.498
229.8	1019.95	1004.81	821.323	328.734	426.951	293.739	292.095	290.332	289.672		229.8	905.092	950.903	748.812	352.989	429.637	311.667	311.163	309.502	308.567		229.8	393.765	380.904	332.504	280.216	317.669	272.545	273.248	271.803	271.482
229.75	1059.88	1014.52	844.409	327.384	415.105	293.656	292.039	290.332	289.681		229.75	889.488	955.478	770.975	351.101	417.242	311.405	310.9	309.3	308.381		229.75	385.124	381.233	337.135	279.838	312.486	272.502	273.176	271.782	271.466
229.7	1113.23	1025.15	867.146	326.103	404.455	293.577	291.987	290.331	289.69		229.7	906.493	962.437	793.582	349.313	406.355	311.15	310.645	309.104	308.199		229.7	395.816	382.512	342.158	279.487	307.999	272.467	273.112	271.767	271.456
229.65	1093.22	1036.3	889.242	324.887	394.906	293.5	291.937	290.33	289.7		229.65	914.202	971.45	816.474	347.609	396.801	310.893	310.388	308.902	308.012		229.65	370.508	384.675	347.578	279.153	304.131	272.429	273.048	271.748	271.443
229.6	1094.54	1047.57	910.381	323.731	386.359	293.426	291.889	290.33	289.709		229.6	927.182	982.161	839.466	345.984	388.426	310.636	310.132	308.698	307.822		229.6	387.865	387.669	353.413	278.838	300.803	272.392	272.987	271.731	271.43
229.55	1095.86	1058.51	930.221	322.631	378.72	293.355	291.843	290.33	289.718		229.55	936.883	994.189	862.356	344.431	381.079	310.377	309.874	308.49	307.628		229.55	396.556	391.438	359.67	278.539	297.933	272.355	272.926	271.711	271.416
229.5	1157.29	1068.66	948.4	321.585	371.897	293.287	291.799	290.33	289.727		229.5	949.987	1007.12	884.886	342.946	374.621	310.116	309.616	308.28	307.431		229.5	387.245	395.933	366.352	278.256	295.459	272.319	272.868	271.692	271.402
229.45	1093.27	1077.58	964.567	320.587	365.798	293.221	291.757	290.33	289.736		229.45	969.731	1020.5	906.772	341.522	368.925	309.855	309.356	308.066	307.23		229.45	405.934	401.108	373.462	277.988	293.316	272.284	272.812	271.674	271.388
229.4	1103.94	1084.83	978.367	319.635	360.345	293.157	291.718	290.331	289.745		229.4	1000.81	1033.88	927.695	340.152	363.888	309.588	309.092	307.846	307.023		229.4	404.623	406.903	380.978	277.731	291.454	272.247	272.754	271.653	271.371
229.35	1113.3	1090	989.48	318.728	355.463	293.096	291.679	290.332	289.755		229.35	1001.89	1046.78	947.303	338.831	359.409	309.314	308.82	307.616	306.805		229.35	418.644	413.264	388.879	277.486	289.829	272.211	272.699	271.632	271.355
229.3	1119.99	1092.77	997.632	317.861	351.083	293.036	291.643	290.332	289.764		229.3	1023.05	1058.75	965.261	337.562	355.404	309.042	308.551	307.386	306.588		229.3	445.33	420.126	397.127	277.257	288.397	272.178	272.648	271.614	271.341
229.25	1094.65	1092.85	1002.61	317.032	347.146	292.979	291.608	290.334	289.773		229.25	1048.8	1069.31	981.195	336.337	351.8	308.764	308.276	307.15	306.364		229.25	445.35	427.397	405.653	277.036	287.131	272.143	272.596	271.594	271.325
229.2	1071.93	1090.05	1004.3	316.24	343.596	292.924	291.575	290.335	289.782		229.2	1079.22	1078.03	994.753	335.151	348.55	308.481	307.995	306.906	306.131		229.2	446.702	434.982	414.38	276.825	286.008	272.11	272.546	271.574	271.309
229.15	1094.59	1084.29	1002.63	315.482	340.385	292.87	291.543	290.336	289.791		229.15	1078.33	1084.51	1005.62	333.999	345.592	308.189	307.707	306.652	305.889		229.15	484.053	442.752	423.193	276.624	285.002	272.076	272.497	271.553	271.293
229.1	1089.23	1075.56	997.667	314.756	337.471	292.819	291.512	290.338	289.8		229.1	1104.78	1088.43	1013.51	332.889	342.896	307.899	307.42	306.399	305.648		229.1	513.404	450.55	431.949	276.429	284.095	272.04	272.445	271.53	271.274
229.05	1114.59	1063.95	989.532	314.061	334.818	292.769	291.483	290.34	289.81		229.05	1099.19	1089.52	1018.24	331.809	340.431	307.602	307.127	306.138	305.398		229.05	473.42	458.192	440.473	276.239	283.275	272.002	272.393	271.504	271.252
229	1023.79	1049.65	978.441	313.396	332.395	292.721	291.455	290.341	289.819		229	1076.24	1087.6	1019.66	330.768	338.156	307.308	306.837	305.879	305.149		229	470.768	465.471	448.567	276.061	282.527	271.967	272.345	271.482	271.233
228.95	998.292	1032.9	964.659	312.757	330.174	292.675	291.428	290.344	289.828		228.95	1098.65	1082.61	1017.75	329.768	336.055	307.023	306.556	305.627	304.908		228.95	436.116	472.152	456.004	275.891	281.84	271.934	272.299	271.46	271.215
228.9	994.116	1013.98	948.51	312.144	328.131	292.63	291.403	290.346	289.837		228.9	1093.06	1074.55	1012.53	328.795	334.096	306.732	306.269	305.368	304.659		228.9	478.796	477.987	462.541	275.731	281.215	271.904	272.256	271.441	271.2
228.85	987.261	993.227	930.344	311.556	326.246	292.587	291.378	290.348	289.846		228.85	1118.17	1063.52	1004.14	327.853	332.3	306.443	305.984	305.111	304.413		228.85	457.475	482.722	467.93	275.573	280.64	271.87	272.211	271.419	271.181
228.8	1003.1	970.988	910.522	310.991	324.502	292.545	291.355	290.351	289.856		228.8	1027.15	1049.71	992.78	326.933	330.633	306.149	305.694	304.847	304.158		228.8	482.82	486.14	471.959	275.424	280.113	271.84	272.169	271.398	271.164
228.75	953.524	947.608	889.407	310.449	322.886	292.505	291.333	290.353	289.865		228.75	1001.44	1033.4	978.763	326.069	329.074	305.883	305.432	304.611	303.932		228.75	500.164	488.053	474.443	275.278	279.623	271.807	272.125	271.375	271.144
228.7	935.919	923.401	867.329	309.927	321.382	292.466	291.312	290.356	289.874		228.7	997.052	1014.88	962.387	325.239	327.614	305.627	305.18	304.383	303.714		228.7	501.507	488.346	475.27	275.136	279.17	271.773	272.081	271.351	271.124
228.65	887.568	898.678	844.611	309.425	319.981	292.428	291.291	290.359	289.883		228.65	989.99	994.482	943.994	324.435	326.237	305.373	304.931	304.157	303.497		228.65	492.183	486.975	474.401	275	278.748	271.739	272.037	271.327	271.103
228.6	899.236	873.714	821.537	308.943	318.672	292.391	291.272	290.362	289.892		228.6	1005.62	972.557	923.954	323.656	324.955	305.123	304.685	303.933	303.282		228.6	474.857	483.978	471.876	274.868	278.353	271.706	271.995	271.303	271.082
228.55	897.568	848.749	798.357	308.478	317.448	292.356	291.253	290.365	289.902		228.55	955.843	949.434	902.604	322.895	323.75	304.868	304.434	303.704	303.062		228.55	474.864	479.47	467.812	274.743	277.984	271.676	271.955	271.282	271.064
228.5	898.568	823.998	775.294	308.031	316.301	292.322	291.235	290.368	289.911		228.5	938.046	925.472	880.313	322.17	322.627	304.63	304.2	303.491	302.858		228.5	461.537	473.626	462.386	274.623	277.64	271.646	271.916	271.26	271.045
228.45	882.209	799.619	752.514	307.601	315.225	292.289	291.218	290.371	289.92		228.45	889.519	900.97	857.386	321.471	321.561	304.399	303.973	303.284	302.659		228.45	428.209	466.661	455.816	274.508	277.32	271.617	271.88	271.24	271.028
228.4	765.658	775.76	730.174	307.185	314.214	292.257	291.202	290.375	289.929		228.4	901.008	876.214	834.119	320.805	320.55	304.183	303.762	303.092	302.475		228.4	444.213	458.819	448.347	274.4	277.02	271.591	271.846	271.222	271.013
228.35	798.494	752.537	708.391	306.785	313.262	292.226	291.187	290.378	289.938		228.35	899.161	851.436	810.75	320.155	319.591	303.965	303.548	302.897	302.288		228.35	432.217	450.335	440.216	274.294	276.74	271.565	271.812	271.204	270.997
228.3	763.273	730.036	687.26	306.399	312.365	292.196	291.172	290.382	289.947		228.3	899.982	826.836	787.484	319.522	318.683	303.748	303.335	302.702	302.101		228.3	428.22	441.439	431.655	274.192	276.479	271.54	271.779	271.186	270.983
228.25	780.079	708.331	666.858	306.027	311.519	292.168	291.158	290.386	289.957		228.25	883.448	802.595	764.508	318.904	317.854	303.531	303.123	302.507	301.914		228.25	393.555	432.335	422.868	274.095	276.232	271.515	271.748	271.169	270.968
228.2	732.808	687.455	647.223	305.667	310.721	292.14	291.144	290.39	289.966		228.2	766.759	778.862	741.976	318.308	317.056	303.321	302.916	302.317	301.732		228.2	386.891	423.194	414.027	274.003	276	271.494	271.72	271.155	270.957
228.15	724.189	667.446	628.397	305.32	309.966	292.113	291.131	290.394	289.975		228.15	799.448	755.783	720.039	317.763	316.305	303.147	302.747	302.164	301.586		228.15	384.226	414.154	405.274	273.916	275.782	271.474	271.693	271.142	270.947
228.1	696.859	648.322	610.402	304.985	309.252	292.087	291.119	290.398	289.984		228.1	764.09	733.408	698.749	317.222	315.583	302.964	302.568	302.001	301.43		228.1	414.893	405.328	396.72	273.831	275.579	271.454	271.667	271.129	270.936
228.05	669.484	630.089	593.248	304.661	308.576	292.062	291.108	290.402	289.993		228.05	780.754	711.811	678.187	316.705	314.907	302.793	302.401	301.849	301.286		228.05	398.894	396.794	388.445	273.747	275.388	271.432	271.639	271.113	270.923
228	666.104	612.75	576.94	304.349	307.936	292.037	291.096	290.406	290.003		228	733.356	691.031	658.393	316.196	314.264	302.617	302.229	301.691	301.136		228	393.56	388.62	380.518	273.666	275.207	271.411	271.613	271.099	270.911
227.95	607.961	596.286	561.461	304.046	307.328	292.014	291.086	290.41	290.012		227.95	724.613	671.121	639.423	315.714	313.656	302.457	302.073	301.549	301		227.95	346.893	380.84	372.973	273.589	275.033	271.392	271.587	271.085	270.9
227.9	621.841	580.685	546.804	303.753	306.751	291.991	291.076	290.415	290.021		227.9	697.167	652.086	621.286	315.246	313.083	302.3	301.92	301.41	300.868		227.9	406.892	373.486	365.844	273.518	274.87	271.376	271.566	271.076	270.893
227.85	584.995	565.928	532.951	303.47	306.203	291.969	291.067	290.419	290.03		227.85	669.684	633.946	604.003	314.798	312.534	302.152	301.776	301.279	300.744		227.85	384.225	366.56	359.133	273.443	274.714	271.356	271.54	271.061	270.881
227.8	538.739	551.99	519.879	303.197	305.682	291.948	291.058	290.424	290.039		227.8	666.198	616.688	587.565	314.37	312.026	302.013	301.641	301.157	300.628		227.8	342.89	360.073	352.851	273.373	274.571	271.337	271.517	271.048	270.87
227.75	539.15	538.846	507.567	302.932	305.187	291.927	291.049	290.428	290.049		227.75	607.968	600.301	571.963	313.952	311.533	301.876	301.508	301.036	300.514		227.75	329.554	354.024	346.998	273.309	274.43	271.323	271.498	271.04	270.864
227.7	503.503	526.462	495.98	302.675	304.714	291.907	291.041	290.433	290.058		227.7	621.756	584.786	557.201	313.563	311.072	301.758	301.394	300.933	300.418		227.7	388.219	348.397	341.56	273.248	274.297	271.31	271.48	271.032	270.858
227.65	491.837	514.807	485.092	302.426	304.265	291.888	291.033	290.438	290.067		227.65	584.828	570.102	543.238	313.179	310.643	301.636	301.275	300.826	300.317		227.65	348.216	343.173	336.516	273.184	274.174	271.292	271.458	271.019	270.848
227.6	489.501	503.852	474.873	302.185	303.836	291.869	291.026	290.443	290.076		227.6	538.506	556.244	530.072	312.815	310.231	301.526	301.169	300.731	300.228		227.6	362.88	338.345	331.861	273.125	274.058	271.278	271.439	271.01	270.841
227.55	457.779	493.562	465.291	301.952	303.427	291.851	291.019	290.448	290.085		227.55	538.852	543.181	517.672	312.475	309.846	301.43	301.078	300.651	300.154		227.55	341.544	333.887	327.569	273.066	273.942	271.262	271.419	271	270.832
227.5	443.367	483.907	456.317	301.726	303.037	291.834	291.013	290.453	290.094		227.5	503.15	530.872	506.001	312.142	309.479	301.336	300.987	300.57	300.079		227.5	338.874	329.784	323.625	273.011	273.835	271.249	271.402	270.991	270.826
227.45	423.589	474.848	447.913	301.506	302.664	291.817	291.007	290.458	290.104		227.45	491.433	519.299	495.04	311.829	309.128	301.252	300.907	300.5	300.015		227.45	333.537	326.01	320.004	272.958	273.732	271.236	271.385	270.983	270.819
227.4	431.824	466.354	440.052	301.293	302.307	291.801	291.001	290.463	290.113		227.4	489.046	508.421	484.752	311.527	308.799	301.173	300.832	300.435	299.955		227.4	350.867	322.544	316.685	272.906	273.634	271.224	271.369	270.975	270.814
227.35	374.633	458.393	432.7	301.087	301.966	291.786	290.996	290.469	290.122		227.35	457.283	498.207	475.104	311.233	308.487	301.095	300.757	300.37	299.896		227.35	372.197	319.362	313.646	272.855	273.541	271.21	271.352	270.966	270.806
227.3	418.847	450.934	425.827	300.887	301.64	291.771	290.991	290.474	290.131		227.3	442.835	488.626	466.069	310.956	308.193	301.028	300.693	300.315	299.847		227.3	321.526	316.443	310.863	272.803	273.453	271.194	271.332	270.954	270.797
227.25	372.319	443.947	419.406	300.693	301.328	291.756	290.987	290.479	290.14		227.25	423.027	479.643	457.612	310.69	307.908	300.965	300.634	300.265	299.802		227.25	308.188	313.774	308.324	272.757	273.366	271.183	271.318	270.948	270.792
227.2	375.128	437.397	413.403	300.504	301.029	291.742	290.982	290.485	290.15		227.2	431.231	471.227	449.702	310.437	307.651	300.909	300.582	300.221	299.764		227.2	314.851	311.327	306.004	272.713	273.282	271.174	271.306	270.943	270.789
227.15	408.659	431.259	407.793	300.321	300.742	291.728	290.978	290.49	290.159		227.15	374.025	463.336	442.3	310.187	307.389	300.851	300.527	300.175	299.722		227.15	345.513	309.084	303.883	272.67	273.205	271.164	271.293	270.937	270.785
227.1	370.127	425.504	402.548	300.143	300.467	291.716	290.975	290.496	290.168		227.1	418.211	455.962	435.397	309.962	307.152	300.811	300.49	300.146	299.699		227.1	298.842	307.023	301.94	272.625	273.132	271.152	271.277	270.928	270.778
227.05	367.591	420.106	397.643	299.97	300.204	291.703	290.971	290.501	290.177		227.05	371.669	449.037	428.928	309.728	306.923	300.757	300.44	300.104	299.662		227.05	290.837	305.136	300.166	272.586	273.062	271.144	271.266	270.924	270.776
227	342.347	415.042	393.055	299.802	299.951	291.691	290.969	290.507	290.186		227	374.464	442.563	422.893	309.515	306.691	300.719	300.405	300.077	299.639		227	304.166	303.402	298.542	272.549	272.991	271.136	271.256	270.921	270.774
226.95	357.127	410.285	388.758	299.639	299.708	291.679	290.966	290.513	290.196		226.95	407.97	436.495	417.25	309.306	306.479	300.68	300.369	300.048	299.616		226.95	277.495	301.805	297.051	272.511	272.928	271.128	271.244	270.916	270.771
226.9	331.865	405.814	384.733	299.48	299.474	291.668	290.963	290.519	290.205		226.9	369.425	430.797	411.962	309.091	306.276	300.631	300.323	300.01	299.582		226.9	321.49	300.335	295.683	272.477	272.868	271.122	271.236	270.913	270.77
226.85	355.976	401.608	380.959	299.326	299.25	291.657	290.961	290.524	290.214		226.85	366.876	425.465	407.027	308.894	306.087	300.594	300.29	299.983	299.56		226.85	314.819	298.973	294.42	272.44	272.808	271.112	271.224	270.907	270.765
226.8	342.733	397.648	377.417	299.176	299.034	291.647	290.959	290.53	290.223		226.8	341.628	420.462	402.408	308.702	305.901	300.558	300.257	299.957	299.539		226.8	316.148	297.713	293.256	272.404	272.754	271.103	271.212	270.902	270.761
226.75	336.145	393.917	374.091	299.03	298.827	291.637	290.957	290.536	290.232		226.75	356.399	415.771	398.089	308.523	305.729	300.531	300.233	299.94	299.526		226.75	289.477	296.545	292.18	272.369	272.697	271.094	271.2	270.896	270.757
226.7	337.56	390.395	370.962	298.889	298.627	291.627	290.956	290.542	290.241		226.7	331.136	411.359	394.037	308.343	305.555	300.499	300.204	299.917	299.508		226.7	305.472	295.461	291.186	272.337	272.644	271.088	271.192	270.893	270.756
226.65	312.266	387.069	368.016	298.75	298.435	291.618	290.955	290.548	290.251		226.65	355.239	407.218	390.244	308.176	305.392	300.475	300.183	299.903	299.498		226.65	280.134	294.45	290.262	272.305	272.591	271.08	271.181	270.888	270.752
226.6	301.622	383.923	365.239	298.616	298.25	291.609	290.954	290.554	290.26		226.6	341.991	403.313	386.676	308.005	305.235	300.444	300.156	299.881	299.481		226.6	309.463	293.509	289.404	272.276	272.544	271.075	271.174	270.885	270.752
226.55	286.953	380.944	362.619	298.485	298.072	291.6	290.953	290.561	290.269		226.55	335.401	399.636	383.326	307.843	305.084	300.418	300.132	299.863	299.468		226.55	334.792	292.626	288.603	272.245	272.496	271.066	271.163	270.88	270.748
226.5	323.011	378.121	360.143	298.358	297.9	291.592	290.952	290.567	290.278		226.5	336.813	396.169	380.177	307.686	304.945	300.393	300.111	299.848	299.456		226.5	273.454	291.796	287.851	272.212	272.452	271.056	271.151	270.873	270.742
226.45	337.759	375.441	357.801	298.234	297.734	291.584	290.952	290.573	290.287		226.45	311.524	392.894	377.21	307.533	304.815	300.369	300.089	299.832	299.445		226.45	286.783	291.021	287.153	272.186	272.408	271.052	271.144	270.872	270.742
226.4	304.452	372.895	355.582	298.113	297.574	291.577	290.952	290.579	290.297		226.4	300.889	389.805	374.42	307.391	304.694	300.353	300.076	299.824	299.441		226.4	288.112	290.291	286.498	272.159	272.362	271.046	271.137	270.869	270.74
226.35	344.545	370.472	353.478	297.996	297.42	291.57	290.952	290.586	290.306		226.35	286.233	386.886	371.791	307.256	304.565	300.34	300.066	299.82	299.44		226.35	293.441	289.602	285.881	272.132	272.324	271.04	271.129	270.866	270.739
226.3	316.592	368.165	351.48	297.882	297.272	291.563	290.952	290.592	290.315		226.3	322.292	384.123	369.31	307.129	304.437	300.332	300.061	299.82	299.445		226.3	296.104	288.952	285.3	272.106	272.285	271.034	271.121	270.862	270.737
226.25	325.988	365.965	349.581	297.77	297.128	291.556	290.952	290.598	290.324		226.25	337.038	381.491	366.951	306.994	304.322	300.314	300.045	299.809	299.438		226.25	292.1	288.336	284.753	272.08	272.248	271.028	271.113	270.859	270.734
226.2	307.353	363.865	347.774	297.661	296.99	291.55	290.953	290.605	290.333		226.2	303.739	378.985	364.711	306.858	304.199	300.29	300.024	299.793	299.426		226.2	305.429	287.753	284.236	272.056	272.211	271.022	271.105	270.855	270.733
226.15	304.713	361.859	346.051	297.555	296.856	291.544	290.954	290.611	290.343		226.15	343.827	376.612	362.596	306.735	304.088	300.278	300.015	299.788	299.424		226.15	296.091	287.199	283.746	272.03	272.175	271.015	271.096	270.851	270.729
226.1	319.431	359.94	344.409	297.452	296.727	291.538	290.955	290.618	290.352		226.1	315.877	374.341	360.576	306.602	303.978	300.253	299.992	299.771	299.411		226.1	285.421	286.673	283.283	272.006	272.141	271.009	271.089	270.847	270.727
226.05	286.095	358.102	342.841	297.351	296.602	291.533	290.956	290.625	290.361		226.05	325.274	372.183	358.662	306.481	303.877	300.237	299.979	299.762	299.405		226.05	245.417	286.174	282.844	271.983	272.107	271.004	271.082	270.845	270.726
226	315.473	356.342	341.343	297.253	296.481	291.527	290.957	290.631	290.37		226	306.646	370.12	356.837	306.36	303.78	300.218	299.963	299.75	299.397		226	289.413	285.703	282.432	271.965	272.075	271.003	271.079	270.846	270.728
225.95	314.183	354.654	339.91	297.158	296.364	291.522	290.958	290.638	290.379		225.95	304.014	368.156	355.104	306.247	303.681	300.206	299.953	299.744	299.395		225.95	292.076	285.25	282.036	271.943	272.044	270.997	271.072	270.843	270.726
225.9	296.864	353.034	338.539	297.064	296.251	291.518	290.96	290.644	290.389		225.9	318.735	366.278	353.451	306.138	303.595	300.194	299.943	299.739	299.394		225.9	280.073	284.818	281.66	271.921	272.018	270.992	271.065	270.84	270.724
225.85	290.201	351.477	337.224	296.973	296.142	291.513	290.962	290.651	290.398		225.85	285.412	364.476	351.868	306.026	303.503	300.178	299.93	299.73	299.387		225.85	318.736	284.406	281.303	271.901	271.989	270.988	271.06	270.838	270.723
225.8	315.579	349.981	335.964	296.884	296.036	291.509	290.964	290.658	290.407		225.8	314.794	362.759	350.365	305.928	303.415	300.172	299.927	299.731	299.392		225.8	292.066	284.01	280.959	271.878	271.961	270.98	271.051	270.832	270.719
225.75	318.296	348.543	334.756	296.798	295.934	291.505	290.966	290.665	290.416		225.75	313.509	361.104	348.918	305.822	303.334	300.158	299.915	299.723	299.387		225.75	293.396	283.633	280.633	271.858	271.934	270.975	271.044	270.829	270.717
225.7	337.043	347.158	333.595	296.713	295.835	291.502	290.968	290.672	290.425		225.7	296.2	359.517	347.533	305.72	303.257	300.144	299.903	299.715	299.383		225.7	256.059	283.272	280.322	271.838	271.905	270.969	271.037	270.826	270.715
225.65	287.709	345.824	332.48	296.631	295.739	291.498	290.97	290.678	290.434		225.65	289.549	357.997	346.21	305.625	303.176	300.136	299.897	299.713	299.384		225.65	281.389	282.929	280.029	271.822	271.879	270.968	271.034	270.826	270.716
225.6	273.018	344.538	331.408	296.55	295.646	291.495	290.972	290.685	290.444		225.6	314.931	356.539	344.945	305.534	303.095	300.13	299.894	299.712	299.387		225.6	301.386	282.599	279.747	271.804	271.853	270.964	271.029	270.824	270.715
225.55	310.388	343.299	330.377	296.472	295.556	291.492	290.975	290.692	290.453		225.55	317.651	355.128	343.722	305.438	303.011	300.116	299.882	299.704	299.382		225.55	272.05	282.28	279.474	271.784	271.832	270.958	271.022	270.82	270.713
225.5	291.727	342.104	329.384	296.395	295.469	291.489	290.978	290.699	290.462		225.5	336.395	353.77	342.546	305.342	302.944	300.101	299.87	299.696	299.376		225.5	252.047	281.977	279.217	271.768	271.809	270.955	271.017	270.819	270.712
225.45	326.457	340.95	328.429	296.32	295.384	291.486	290.98	290.706	290.471		225.45	287.074	352.455	341.41	305.243	302.884	300.081	299.852	299.681	299.365		225.45	289.378	281.688	278.972	271.754	271.785	270.954	271.015	270.82	270.714
225.4	297.139	339.836	327.508	296.247	295.302	291.484	290.983	290.713	290.48		225.4	272.401	351.204	340.332	305.161	302.815	300.077	299.849	299.682	299.368		225.4	285.375	281.407	278.734	271.736	271.764	270.949	271.009	270.817	270.712
225.35	282.463	338.76	326.621	296.175	295.223	291.482	290.986	290.72	290.49		225.35	309.776	350.002	339.301	305.085	302.753	300.077	299.852	299.687	299.377		225.35	261.373	281.138	278.506	271.72	271.745	270.945	271.004	270.815	270.711
225.3	309.164	337.72	325.765	296.106	295.146	291.48	290.989	290.727	290.499		225.3	291.127	348.831	338.296	305	302.681	300.065	299.842	299.681	299.373		225.3	286.704	280.88	278.29	271.706	271.724	270.943	271.001	270.814	270.712
225.25	290.502	336.714	324.94	296.038	295.071	291.478	290.993	290.734	290.508		225.25	325.858	347.707	337.334	304.922	302.621	300.06	299.839	299.681	299.376		225.25	290.702	280.631	278.08	271.69	271.704	270.939	270.996	270.812	270.711
225.2	277.151	335.742	324.144	295.971	294.999	291.476	290.996	290.742	290.517		225.2	296.549	346.611	336.396	304.835	302.567	300.043	299.825	299.67	299.368		225.2	314.7	280.39	277.879	271.674	271.686	270.934	270.99	270.809	270.709
225.15	283.81	334.801	323.374	295.906	294.929	291.475	290.999	290.749	290.526		225.15	281.888	345.561	335.5	304.759	302.507	300.037	299.82	299.668	299.369		225.15	290.698	280.156	277.683	271.656	271.667	270.928	270.983	270.804	270.705
225.1	301.165	333.89	322.632	295.843	294.86	291.474	291.003	290.756	290.536		225.1	308.595	344.551	334.641	304.689	302.453	300.034	299.82	299.67	299.374		225.1	289.363	279.932	277.496	271.64	271.647	270.923	270.977	270.801	270.703
225.05	309.2	333.007	321.914	295.781	294.794	291.472	291.007	290.763	290.545		225.05	289.945	343.566	333.803	304.612	302.406	300.024	299.812	299.665	299.371		225.05	314.694	279.716	277.317	271.625	271.626	270.919	270.972	270.799	270.701
225	299.886	332.153	321.22	295.72	294.73	291.471	291.01	290.77	290.554		225	276.61	342.619	333.001	304.543	302.357	300.02	299.809	299.665	299.374		225	302.692	279.506	277.143	271.608	271.608	270.912	270.964	270.794	270.697

## Sheet: Fig. 2e
Fig. 2e
FeP-NiMoP2/FNF Ni 2p											NiMoP2/NF Ni 2p											Ni2P/NF Ni 2p
bingding energy (eV)	Intensity	fit	peak1	peak2	peak3	peak4	peak5	peak6	background		bingding energy (eV)	Intensity	fit	peak1	peak2	peak3	peak4	peak5	peak6	background		bingding energy (eV)	Intensity	fit	peak1	peak2	peak3	peak4	peak5	peak6	background
885	1070.06	1075.8	1070.08	1070.21	1070.42	1072.17	1070.25	1072.96	1070.06		885	36.0375	60.9134	46.6307	46.752	47.4143	49.0561	47.8398	55.8339	46.5227		885	961.711	965.813	954.02	954.123	954.4	956.172	954.689	962.3	953.978
884.9	1172.22	1075.93	1070.08	1070.21	1070.42	1072.21	1070.26	1073.05	1070.06		884.9	141.042	61.3345	46.6726	46.7962	47.4616	49.1409	47.8921	56.1906	46.5639		884.9	962.543	966.131	954.007	954.111	954.389	956.197	954.681	962.569	953.965
884.8	1162.3	1076.07	1070.09	1070.22	1070.43	1072.24	1070.27	1073.15	1070.07		884.8	52.7131	61.7732	46.7145	46.8404	47.509	49.2269	47.9446	56.5637	46.6052		884.8	967.441	966.411	953.939	954.045	954.324	956.169	954.619	962.798	953.897
884.7	1079.7	1076.22	1070.09	1070.23	1070.44	1072.28	1070.27	1073.25	1070.07		884.7	73.721	62.2304	46.7564	46.8846	47.5565	49.314	47.9972	56.9536	46.6464		884.7	911.251	966.682	953.845	953.953	954.233	956.116	954.531	963.017	953.802
884.6	1164.47	1076.37	1070.1	1070.23	1070.45	1072.32	1070.28	1073.36	1070.08		884.6	156.065	62.7075	46.7984	46.9289	47.604	49.4024	48.05	57.3622	46.6877		884.6	948.558	967.141	953.92	954.03	954.311	956.233	954.611	963.423	953.877
884.5	1165.24	1076.52	1070.11	1070.24	1070.45	1072.36	1070.29	1073.48	1070.08		884.5	79.7417	63.2057	46.8403	46.9733	47.6516	49.4919	48.1029	57.7901	46.7289		884.5	962.812	967.555	953.93	954.041	954.323	956.285	954.627	963.782	953.887
884.4	1097.45	1076.68	1070.11	1070.25	1070.46	1072.4	1070.29	1073.6	1070.09		884.4	134.088	63.7264	46.8822	47.0177	47.6993	49.5828	48.156	58.2391	46.7701		884.4	995.207	967.878	953.826	953.939	954.222	956.226	954.529	964.049	953.783
884.3	1104.39	1076.85	1070.12	1070.26	1070.47	1072.45	1070.3	1073.72	1070.09		884.3	75.1011	64.2716	46.9241	47.0622	47.747	49.6751	48.2092	58.711	46.8114		884.3	932.663	968.167	953.665	953.78	954.064	956.111	954.375	964.281	953.622
884.2	1053.57	1077.02	1070.12	1070.26	1070.48	1072.49	1070.31	1073.85	1070.1		884.2	78.7838	64.8425	46.9661	47.1067	47.7948	49.7687	48.2626	59.2068	46.8526		884.2	975.639	968.592	953.615	953.731	954.016	956.106	954.33	964.647	953.571
884.1	1103.16	1077.21	1070.12	1070.27	1070.48	1072.53	1070.31	1073.99	1070.1		884.1	43.8023	65.4415	47.008	47.1513	47.8426	49.8638	48.3161	59.729	46.8939		884.1	979.968	968.969	953.488	953.606	953.892	956.028	954.209	964.964	953.444
884	1100.73	1077.4	1070.13	1070.28	1070.49	1072.58	1070.32	1074.13	1070.11		884	34.1552	66.0702	47.05	47.196	47.8905	49.9603	48.3698	60.279	46.9351		884	962.889	969.369	953.354	953.474	953.76	955.943	954.081	965.302	953.309
883.9	1037.78	1077.6	1070.14	1070.29	1070.5	1072.62	1070.33	1074.28	1070.11		883.9	55.1762	66.731	47.092	47.2407	47.9385	50.0585	48.4237	60.8593	46.9763		883.9	980.554	969.832	953.249	953.371	953.659	955.889	953.983	965.702	953.204
883.8	1061.69	1077.81	1070.14	1070.29	1070.51	1072.67	1070.33	1074.44	1070.12		883.8	109.531	67.4269	47.1339	47.2856	47.9866	50.1582	48.4777	61.4727	47.0176		883.8	950.086	970.301	953.113	953.237	953.525	955.805	953.853	966.106	953.068
883.7	1081.35	1078.02	1070.15	1070.3	1070.51	1072.72	1070.34	1074.61	1070.12		883.7	113.219	68.1599	47.1759	47.3305	48.0348	50.2597	48.5319	62.1214	47.0588		883.7	954.303	970.863	953.03	953.157	953.446	955.777	953.777	966.601	952.985
883.6	1112.61	1078.25	1070.15	1070.31	1070.52	1072.77	1070.35	1074.79	1070.13		883.6	150.238	68.9341	47.2179	47.3754	48.083	50.3629	48.5863	62.809	47.1001		883.6	1042.02	971.461	952.94	953.069	953.359	955.742	953.693	967.13	952.895
883.5	1094.37	1078.49	1070.16	1070.31	1070.53	1072.82	1070.35	1074.98	1070.13		883.5	41.9216	69.7519	47.2599	47.4205	48.1313	50.4678	48.6409	63.5382	47.1413		883.5	954.015	972.04	952.784	952.914	953.205	955.643	953.543	967.639	952.738
883.4	1065.23	1078.74	1070.16	1070.32	1070.54	1072.87	1070.36	1075.18	1070.14		883.4	25.6065	70.6179	47.3019	47.4656	48.1796	50.5746	48.6956	64.3133	47.1826		883.4	979.456	972.825	952.782	952.915	953.206	955.7	953.548	968.353	952.736
883.3	1112.48	1079.01	1070.17	1070.33	1070.55	1072.92	1070.37	1075.39	1070.14		883.3	76.6266	71.5369	47.3439	47.5108	48.2281	50.6835	48.7505	65.1392	47.2238		883.3	1002.33	973.623	952.735	952.87	953.162	955.714	953.508	969.076	952.688
883.2	1149.38	1079.29	1070.17	1070.34	1070.55	1072.97	1070.37	1075.61	1070.15		883.2	62.9792	72.513	47.3859	47.5561	48.2766	50.7943	48.8056	66.0197	47.265		883.2	990.488	974.442	952.648	952.785	953.078	955.689	953.428	969.819	952.601
883.1	1109.94	1079.58	1070.18	1070.35	1070.56	1073.03	1070.38	1075.84	1070.15		883.1	77.3313	73.5532	47.4279	47.6015	48.3252	50.9073	48.8609	66.9618	47.3063		883.1	984.838	975.349	952.581	952.721	953.015	955.687	953.369	970.647	952.534
883	1075.55	1079.89	1070.18	1070.35	1070.57	1073.09	1070.39	1076.1	1070.16		883	102.349	74.6629	47.4699	47.6469	48.3739	51.0224	48.9164	67.9709	47.3475		883	967.78	976.252	952.437	952.579	952.873	955.609	953.231	971.469	952.389
882.9	1086.59	1080.22	1070.19	1070.36	1070.58	1073.14	1070.39	1076.36	1070.16		882.9	102.032	75.8503	47.512	47.6925	48.4226	51.1399	48.972	69.0551	47.3888		882.9	978.771	977.263	952.322	952.467	952.762	955.563	953.123	972.397	952.274
882.8	1134.02	1080.56	1070.19	1070.37	1070.58	1073.2	1070.4	1076.65	1070.17		882.8	159.047	77.1253	47.554	47.7382	48.4715	51.2597	49.0279	70.224	47.43		882.8	993.827	978.341	952.187	952.335	952.63	955.5	952.996	973.389	952.139
882.7	1083.7	1080.93	1070.2	1070.38	1070.59	1073.26	1070.41	1076.95	1070.17		882.7	88.058	78.4967	47.5961	47.7839	48.5204	51.3821	49.084	71.4865	47.4712		882.7	966.095	979.486	952.026	952.176	952.472	955.412	952.842	974.446	951.978
882.6	1074.63	1081.32	1070.2	1070.38	1070.6	1073.32	1070.42	1077.27	1070.18		882.6	66.4013	79.9782	47.6381	47.8297	48.5694	51.507	49.1403	72.8561	47.5125		882.6	1027.97	980.779	951.914	952.066	952.363	955.375	952.737	975.648	951.865
882.5	1099.11	1081.73	1070.21	1070.39	1070.61	1073.39	1070.42	1077.62	1070.18		882.5	180.744	81.5821	47.6802	47.8757	48.6185	51.6346	49.1968	74.345	47.5537		882.5	960.21	982.071	951.692	951.847	952.145	955.232	952.523	976.847	951.643
882.4	1161.43	1082.17	1070.21	1070.4	1070.62	1073.45	1070.43	1077.99	1070.19		882.4	96.4164	83.3257	47.7223	47.9218	48.6677	51.7651	49.2535	75.9703	47.595		882.4	985.898	983.596	951.589	951.747	952.045	955.21	952.428	978.276	951.54
882.3	1138.23	1082.65	1070.22	1070.41	1070.62	1073.52	1070.44	1078.39	1070.19		882.3	137.42	85.229	47.7644	47.9679	48.717	51.8985	49.3104	77.7519	47.6362		882.3	962.149	985.2	951.441	951.602	951.9	955.145	952.288	979.781	951.391
882.2	1078.53	1083.15	1070.22	1070.42	1070.63	1073.59	1070.44	1078.83	1070.2		882.2	174.422	87.3117	47.8064	48.0142	48.7664	52.035	49.3676	79.7094	47.6775		882.2	935.617	986.978	951.334	951.498	951.797	955.125	952.189	981.456	951.284
882.1	1085.56	1083.69	1070.23	1070.42	1070.64	1073.66	1070.45	1079.29	1070.2		882.1	82.0859	89.6013	47.8486	48.0606	48.8158	52.1747	49.425	81.8702	47.7187		882.1	979.946	988.94	951.274	951.441	951.74	955.155	952.137	983.312	951.224
882	1120.88	1084.27	1070.23	1070.43	1070.65	1073.73	1070.46	1079.8	1070.21		882	95.0825	92.1239	47.8907	48.1071	48.8654	52.3177	49.4826	84.2602	47.7599		882	933.405	990.972	951.136	951.306	951.606	955.11	952.006	985.235	951.085
881.9	1078.52	1084.9	1070.24	1070.44	1070.66	1073.81	1070.47	1080.35	1070.21		881.9	77.4113	94.9134	47.9328	48.1537	48.915	52.4642	49.5404	86.9131	47.8012		881.9	958.976	993.239	951.079	951.252	951.552	955.149	951.958	987.389	951.028
881.8	1065.38	1085.58	1070.24	1070.45	1070.66	1073.88	1070.47	1080.95	1070.22		881.8	109.739	98.008	47.9749	48.2005	48.9648	52.6145	49.5985	89.8668	47.8424		881.8	963.232	995.622	950.977	951.154	951.454	955.147	951.865	989.656	950.926
881.7	1091.12	1086.33	1070.25	1070.46	1070.67	1073.96	1070.48	1081.61	1070.22		881.7	200.065	101.445	48.017	48.2474	49.0146	52.7686	49.6569	93.1585	47.8837		881.7	982.237	998.167	950.868	951.047	951.348	955.141	951.764	992.081	950.816
881.6	1118.42	1087.13	1070.26	1070.47	1070.68	1074.04	1070.49	1082.33	1070.23		881.6	185.051	105.272	48.0592	48.2944	49.0646	52.9268	49.7155	96.8365	47.9249		881.6	997.309	1000.85	950.725	950.908	951.209	955.105	951.629	994.641	950.673
881.5	1043.77	1088.02	1070.26	1070.48	1070.69	1074.12	1070.5	1083.13	1070.23		881.5	192.699	109.535	48.1013	48.3416	49.1146	53.0891	49.7743	100.945	47.9661		881.5	989.68	1003.69	950.555	950.741	951.043	955.047	951.468	997.35	950.503
881.4	1100.25	1089	1070.27	1070.48	1070.7	1074.21	1070.5	1084.02	1070.24		881.4	213.675	114.287	48.1435	48.3889	49.1648	53.2559	49.8334	105.537	48.0074		881.4	994.071	1006.72	950.398	950.588	950.89	955.005	951.32	1000.25	950.346
881.3	1048.3	1090.08	1070.27	1070.49	1070.71	1074.3	1070.51	1085.01	1070.24		881.3	111.312	119.587	48.1857	48.4363	49.215	53.4273	49.8928	110.673	48.0486		881.3	1013.21	1009.93	950.234	950.427	950.729	954.96	951.165	1003.32	950.181
881.2	1090.04	1091.27	1070.28	1070.5	1070.71	1074.39	1070.52	1086.11	1070.25		881.2	144.948	125.486	48.2278	48.4839	49.2654	53.6036	49.9524	116.402	48.0899		881.2	1039.13	1013.29	950.035	950.232	950.534	954.886	950.975	1006.54	949.982
881.1	1097.16	1092.6	1070.28	1070.51	1070.72	1074.48	1070.53	1087.34	1070.25		881.1	152.58	132.05	48.27	48.5317	49.3158	53.7851	50.0123	122.79	48.1311		881.1	1026.33	1016.78	949.79	949.991	950.293	954.771	950.74	1009.88	949.737
881	1082.83	1094.09	1070.29	1070.52	1070.73	1074.58	1070.53	1088.72	1070.26		881	258.875	139.329	48.3122	48.5796	49.3664	53.9719	50.0725	129.888	48.1724		881	1033.56	1020.47	949.568	949.773	950.074	954.683	950.526	1013.42	949.514
880.9	1081.83	1095.75	1070.29	1070.53	1070.74	1074.68	1070.54	1090.28	1070.26		880.9	383.829	147.385	48.3544	48.6277	49.4171	54.1644	50.133	137.757	48.2136		880.9	1019.39	1024.31	949.332	949.541	949.843	954.587	950.3	1017.1	949.278
880.8	1070.48	1097.62	1070.3	1070.54	1070.75	1074.78	1070.55	1092.04	1070.27		880.8	351.441	156.277	48.3967	48.676	49.4679	54.3629	50.1938	146.453	48.2548		880.8	1025.25	1028.32	949.121	949.334	949.636	954.521	950.099	1020.94	949.066
880.7	1122.91	1099.7	1070.3	1070.55	1070.76	1074.88	1070.56	1094.01	1070.27		880.7	237.711	166.038	48.4389	48.7245	49.5188	54.5676	50.2549	156.014	48.2961		880.7	1024.44	1032.45	948.899	949.117	949.418	954.451	949.887	1024.9	948.844
880.6	1107.2	1102.05	1070.31	1070.56	1070.77	1074.99	1070.57	1096.24	1070.28		880.6	194.644	176.718	48.4811	48.7731	49.5698	54.779	50.3163	166.486	48.3373		880.6	992.829	1036.67	948.678	948.9	949.201	954.389	949.676	1028.94	948.623
880.5	1201.61	1104.68	1070.31	1070.57	1070.78	1075.1	1070.57	1098.75	1070.28		880.5	236.908	188.324	48.5234	48.8219	49.621	54.9973	50.378	177.875	48.3786		880.5	1001.25	1041.01	948.513	948.739	949.04	954.388	949.52	1033.09	948.457
880.4	1201.35	1107.62	1070.32	1070.58	1070.78	1075.22	1070.58	1101.58	1070.29		880.4	300.501	200.86	48.5657	48.871	49.6722	55.223	50.44	190.187	48.4198		880.4	1044.53	1045.34	948.332	948.563	948.863	954.379	949.35	1037.23	948.276
880.3	1159.4	1110.91	1070.32	1070.59	1070.79	1075.34	1070.59	1104.74	1070.29		880.3	229.421	214.301	48.6079	48.9202	49.7236	55.4565	50.5023	203.396	48.4611		880.3	1017.02	1049.55	948.075	948.311	948.61	954.302	949.103	1041.24	948.018
880.2	1180.3	1114.57	1070.33	1070.6	1070.8	1075.46	1070.6	1108.27	1070.3		880.2	294.338	228.558	48.6502	48.9697	49.7751	55.6981	50.565	217.411	48.5023		880.2	1060.37	1053.71	947.865	948.107	948.405	954.28	948.904	1045.19	947.808
880.1	1143.56	1118.64	1070.33	1070.61	1070.81	1075.59	1070.6	1112.2	1070.3		880.1	256.582	243.516	48.6925	49.0193	49.8268	55.9486	50.628	232.118	48.5435		880.1	1079.8	1057.59	947.58	947.826	948.124	954.19	948.629	1048.86	947.522
880	1115.93	1123.13	1070.34	1070.62	1070.82	1075.72	1070.61	1116.55	1070.31		880	350.821	258.953	48.7348	49.0692	49.8785	56.2081	50.6914	247.295	48.5848		880	1097.98	1061.18	947.259	947.51	947.808	954.074	948.32	1052.21	947.201
879.9	1223.85	1128.07	1070.34	1070.63	1070.83	1075.86	1070.62	1121.34	1070.31		879.9	281.72	274.587	48.7771	49.1194	49.9304	56.4773	50.7551	262.658	48.626		879.9	1041.24	1064.38	946.906	947.163	947.459	953.936	947.977	1055.18	946.847
879.8	1210.34	1133.45	1070.35	1070.64	1070.84	1076	1070.63	1126.58	1070.32		879.8	269.28	290.031	48.8195	49.1698	49.9825	56.757	50.8192	277.82	48.6673		879.8	1097.19	1067.23	946.652	946.914	947.209	953.906	947.735	1057.79	946.593
879.7	1211.49	1139.3	1070.35	1070.65	1070.85	1076.15	1070.64	1132.27	1070.32		879.7	334.17	304.767	48.8618	49.2204	50.0346	57.0474	50.8836	292.262	48.7085		879.7	1083.09	1069.56	946.387	946.655	946.949	953.876	947.481	1059.85	946.328
879.6	1125.27	1145.57	1070.36	1070.66	1070.86	1076.3	1070.64	1138.38	1070.33		879.6	332.387	318.217	48.9042	49.2713	50.0869	57.3497	50.9484	305.405	48.7497		879.6	1022.05	1071.31	946.147	946.42	946.713	953.882	947.253	1061.33	946.087
879.5	1178.15	1152.22	1070.37	1070.67	1070.87	1076.45	1070.65	1144.87	1070.33		879.5	372.595	329.714	48.9465	49.3225	50.1393	57.6641	51.0136	316.582	48.791		879.5	1093.32	1072.52	946.013	946.293	946.585	954.008	947.131	1062.25	945.953
879.4	1141.39	1159.18	1070.37	1070.68	1070.88	1076.62	1070.66	1151.66	1070.34		879.4	341.463	338.621	48.9889	49.374	50.1919	57.9916	51.0792	325.157	48.8322		879.4	1080.54	1072.91	945.754	946.04	946.33	954.02	946.884	1062.35	945.694
879.3	1159.45	1166.31	1070.38	1070.7	1070.88	1076.79	1070.67	1158.61	1070.34		879.3	328.991	344.388	49.0313	49.4258	50.2446	58.3333	51.1452	330.575	48.8735		879.3	1085.11	1072.63	945.517	945.81	946.098	954.068	946.659	1061.76	945.456
879.2	1196.48	1173.45	1070.38	1070.71	1070.89	1076.96	1070.68	1165.56	1070.35		879.2	311.178	346.629	49.0737	49.4779	50.2975	58.6897	51.2116	332.452	48.9147		879.2	1116.48	1071.65	945.272	945.571	945.857	954.123	946.426	1060.45	945.21
879.1	1194.83	1180.35	1070.39	1070.72	1070.9	1077.15	1070.69	1172.27	1070.35		879.1	316.024	345.213	49.1161	49.5303	50.3505	59.0621	51.2784	330.655	48.956		879.1	1075.68	1069.97	944.97	945.277	945.561	954.138	946.137	1058.43	944.909
879	1160.9	1186.72	1070.39	1070.73	1070.91	1077.34	1070.69	1178.44	1070.36		879	309.533	340.278	49.1586	49.583	50.4037	59.4513	51.3457	325.322	48.9972		879	1076.21	1067.77	944.74	945.054	945.336	954.241	945.92	1055.87	944.678
878.9	1222.15	1192.24	1070.4	1070.74	1070.92	1077.53	1070.7	1183.75	1070.36		878.9	290.37	332.204	49.201	49.6361	50.457	59.8586	51.4134	316.83	49.0384		878.9	1107.54	1065.05	944.509	944.83	945.11	954.36	945.702	1052.78	944.447
878.8	1209.96	1196.56	1070.4	1070.76	1070.93	1077.74	1070.71	1187.85	1070.37		878.8	273.203	321.54	49.2435	49.6896	50.5104	60.2856	51.4815	305.728	49.0797		878.8	1072.06	1061.85	944.222	944.551	944.828	954.443	945.428	1049.17	944.16
878.7	1158.68	1199.38	1070.41	1070.77	1070.94	1077.95	1070.72	1190.46	1070.37		878.7	272.695	308.946	49.2859	49.7434	50.5641	60.733	51.5501	292.674	49.1209		878.7	1083.29	1058.36	943.998	944.333	944.609	954.609	945.217	1045.27	943.934
878.6	1188.98	1200.52	1070.41	1070.78	1070.95	1078.17	1070.73	1191.35	1070.38		878.6	250.852	295.061	49.3284	49.7976	50.6179	61.203	51.6192	278.306	49.1622		878.6	1079.83	1054.6	943.753	944.097	944.369	954.777	944.985	1041.07	943.689
878.5	1168.45	1199.87	1070.42	1070.8	1070.96	1078.4	1070.74	1190.47	1070.38		878.5	241.004	280.498	49.3709	49.8523	50.6718	61.6965	51.6888	263.235	49.2034		878.5	1062.97	1050.68	943.514	943.866	944.135	954.976	944.76	1036.67	943.449
878.4	1173.29	1197.53	1070.42	1070.81	1070.97	1078.64	1070.75	1187.87	1070.39		878.4	229.818	265.753	49.4134	49.9073	50.7259	62.2158	51.7588	247.955	49.2447		878.4	1119.69	1046.69	943.303	943.664	943.93	955.229	944.564	1032.2	943.239
878.3	1183.55	1193.7	1070.43	1070.82	1070.98	1078.9	1070.76	1183.78	1070.39		878.3	224.627	251.214	49.456	49.9629	50.7802	62.763	51.8293	232.851	49.2859		878.3	1045.42	1042.58	942.993	943.363	943.625	955.41	944.268	1027.57	942.928
878.2	1125.33	1188.68	1070.43	1070.84	1070.99	1079.16	1070.77	1178.48	1070.4		878.2	202.764	237.193	49.4985	50.0188	50.8347	63.3397	51.9004	218.236	49.3271		878.2	1036.45	1038.64	942.813	943.192	943.451	955.752	944.102	1023.07	942.747
878.1	1156.7	1182.81	1070.44	1070.85	1071	1079.43	1070.78	1172.32	1070.4		878.1	193.563	223.88	49.541	50.0753	50.8894	63.9488	51.972	204.295	49.3684		878.1	1079.66	1034.8	942.649	943.037	943.292	956.142	943.953	1018.64	942.582
878	1152.03	1176.41	1070.44	1070.87	1071.01	1079.72	1070.78	1165.62	1070.41		878	202.359	211.425	49.5836	50.1323	50.9442	64.5924	52.0441	191.177	49.4096		878	1018.61	1031	942.408	942.806	943.057	956.493	943.727	1014.22	942.341
877.9	1133.88	1169.78	1070.45	1070.88	1071.02	1080.02	1070.79	1158.68	1070.41		877.9	171.15	199.899	49.6262	50.1897	50.9992	65.2734	52.1168	178.947	49.4509		877.9	1082.72	1027.48	942.274	942.682	942.928	956.99	943.608	1010.03	942.207
877.8	1157.25	1163.17	1070.45	1070.9	1071.03	1080.33	1070.8	1151.74	1070.42		877.8	159.932	189.33	49.6688	50.2478	51.0544	65.9956	52.19	167.634	49.4921		877.8	1003.15	1023.93	941.939	942.358	942.599	957.33	943.289	1005.77	941.871
877.7	1256.11	1156.74	1070.46	1070.91	1071.04	1080.66	1070.81	1144.96	1070.42		877.7	182.038	179.738	49.7114	50.3064	51.1097	66.7616	52.2638	157.251	49.5333		877.7	1023.67	1020.74	941.743	942.173	942.41	957.857	943.109	1001.82	941.675
877.6	1224.04	1150.62	1070.46	1070.93	1071.05	1081.01	1070.82	1138.48	1070.43		877.6	164.141	171.094	49.7541	50.3657	51.1653	67.5761	52.3383	147.768	49.5746		877.6	1016.15	1017.73	941.511	941.953	942.184	958.401	942.894	997.997	941.443
877.5	1203.8	1144.9	1070.47	1070.94	1071.06	1081.37	1070.83	1132.38	1070.43		877.5	138.905	163.379	49.7967	50.4256	51.2211	68.4424	52.4133	139.159	49.6158		877.5	1007.27	1014.96	941.292	941.745	941.971	959.016	942.691	994.361	941.223
877.4	1165.91	1139.61	1070.48	1070.96	1071.07	1081.75	1070.84	1126.7	1070.44		877.4	151	156.545	49.8394	50.4861	51.2771	69.3657	52.4889	131.373	49.6571		877.4	1009.06	1012.46	941.089	941.553	941.773	959.713	942.504	990.922	941.019
877.3	1200.31	1134.8	1070.48	1070.98	1071.08	1082.15	1070.85	1121.47	1070.44		877.3	151.759	150.542	49.8821	50.5473	51.3332	70.352	52.5652	124.353	49.6983		877.3	976.039	1010.21	940.881	941.359	941.572	960.479	942.313	987.658	940.811
877.2	1182.56	1130.46	1070.49	1070.99	1071.09	1082.57	1070.86	1116.69	1070.45		877.2	139.848	145.326	49.9248	50.6093	51.3896	71.406	52.6421	118.052	49.7396		877.2	1011.17	1008.27	940.732	941.222	941.428	961.386	942.181	984.628	940.661
877.1	1141.81	1126.57	1070.49	1071.01	1071.1	1083.01	1070.87	1112.35	1070.45		877.1	133.266	140.839	49.9675	50.672	51.4462	72.5356	52.7197	112.402	49.7808		877.1	980.837	1006.55	940.52	941.024	941.223	962.324	941.987	981.713	940.448
877	1180.04	1123.14	1070.5	1071.03	1071.11	1083.47	1070.88	1108.43	1070.46		877	126.677	137.036	50.0102	50.7356	51.503	73.7472	52.798	107.352	49.822		877	1080.27	1005.15	940.361	940.88	941.071	963.421	941.846	979.019	940.289
876.9	1201.11	1120.13	1070.5	1071.05	1071.12	1083.97	1070.89	1104.91	1070.46		876.9	138.749	133.865	50.053	50.7999	51.56	75.0498	52.877	102.842	49.8633		876.9	1040.87	1003.87	940.027	940.561	940.744	964.461	941.531	976.315	939.955
876.8	1105.38	1117.52	1070.51	1071.07	1071.13	1084.49	1070.9	1101.76	1070.47		876.8	133.482	131.28	50.0958	50.8652	51.6173	76.4543	52.9567	98.8138	49.9045		876.8	997.271	1002.94	939.762	940.311	940.485	965.705	941.284	973.838	939.689
876.7	1132.55	1115.28	1070.51	1071.09	1071.15	1085.04	1070.91	1098.95	1070.47		876.7	124.208	129.244	50.1386	50.9314	51.6748	77.9702	53.0371	95.2206	49.9458		876.7	984.285	1002.4	939.573	940.138	940.303	967.18	941.114	971.587	939.499
876.6	1208.35	1113.38	1070.52	1071.11	1071.16	1085.62	1070.92	1096.44	1070.48		876.6	123.595	127.718	50.1814	50.9986	51.7325	79.6126	53.1183	92.0095	49.987		876.6	1030.17	1002.2	939.407	939.988	940.143	968.851	940.967	969.504	939.332
876.5	1177.22	1111.81	1070.52	1071.13	1071.17	1086.24	1070.93	1094.23	1070.48		876.5	126.314	126.675	50.2242	51.0668	51.7904	81.3949	53.2003	89.1401	50.0282		876.5	1009.29	1002.25	939.159	939.758	939.903	970.641	940.739	967.474	939.084
876.4	1194.24	1110.52	1070.53	1071.15	1071.18	1086.9	1070.94	1092.26	1070.49		876.4	122.362	126.093	50.267	51.1361	51.8486	83.3363	53.2831	86.5698	50.0695		876.4	1003.05	1002.7	938.948	939.565	939.698	972.689	940.548	965.609	938.873
876.3	1098.46	1109.5	1070.53	1071.17	1071.19	1087.6	1070.95	1090.51	1070.49		876.3	121.742	125.957	50.3099	51.2066	51.907	85.4598	53.3667	84.2609	50.1107		876.3	998.129	1003.52	938.748	939.384	939.505	975	940.368	963.876	938.672
876.2	1112.12	1108.73	1070.54	1071.2	1071.2	1088.35	1070.96	1088.96	1070.5		876.2	135.783	126.261	50.3528	51.2783	51.9657	87.7891	53.4511	82.1839	50.152		876.2	1011.93	1004.76	938.556	939.211	939.32	977.607	940.197	962.262	938.479
876.1	1124.56	1108.18	1070.55	1071.22	1071.21	1089.16	1070.97	1087.59	1070.5		876.1	129.157	127.008	50.3957	51.3513	52.0246	90.3585	53.5364	80.3078	50.1932		876.1	986.958	1006.39	938.339	939.015	939.111	980.506	940.001	960.73	938.261
876	1133.07	1107.85	1070.55	1071.25	1071.22	1090.02	1070.98	1086.37	1070.51		876	125.859	128.211	50.4387	51.4256	52.0838	93.2031	53.6226	78.6098	50.2345		876	997.143	1008.53	938.166	938.863	938.945	983.806	939.85	959.338	938.088
875.9	1043.5	1107.71	1070.56	1071.27	1071.24	1090.94	1070.99	1085.28	1070.51		875.9	127.221	129.895	50.4816	51.5013	52.1433	96.3707	53.7097	77.0669	50.2757		875.9	1084.38	1011.22	938.062	938.782	938.849	987.568	939.768	958.107	937.984
875.8	1126.62	1107.76	1070.56	1071.3	1071.25	1091.94	1071.01	1084.3	1070.52		875.8	134.581	132.098	50.5246	51.5786	52.203	99.9195	53.7977	75.6596	50.3169		875.8	1039.41	1014.27	937.805	938.548	938.6	991.611	939.534	956.806	937.726
875.7	1171.44	1107.99	1070.57	1071.32	1071.26	1093.02	1071.02	1083.42	1070.52		875.7	131.939	134.87	50.5676	51.6575	52.263	103.913	53.8867	74.3734	50.3582		875.7	1014.34	1017.97	937.627	938.395	938.429	996.212	939.378	955.66	937.547
875.6	1135.98	1108.4	1070.57	1071.35	1071.27	1094.18	1071.03	1082.63	1070.53		875.6	134.628	138.281	50.6106	51.7381	52.3233	108.436	53.9767	73.1927	50.3994		875.6	1030.67	1022.29	937.492	938.286	938.302	1001.37	939.267	954.629	937.412
875.5	1166.09	1108.98	1070.58	1071.38	1071.28	1095.44	1071.04	1081.92	1070.53		875.5	155.31	142.41	50.6536	51.8205	52.3839	113.581	54.0677	72.107	50.4407		875.5	1064.49	1027.21	937.328	938.149	938.146	1007.07	939.127	953.635	937.247
875.4	1169.57	1109.74	1070.58	1071.41	1071.3	1096.82	1071.05	1081.27	1070.54		875.4	143.987	147.362	50.6967	51.9048	52.4447	119.46	54.1597	71.1053	50.4819		875.4	1050.24	1032.73	937.105	937.954	937.931	1013.29	938.928	952.64	937.023
875.3	1135.43	1110.68	1070.59	1071.44	1071.31	1098.31	1071.06	1080.68	1070.54		875.3	145.687	153.261	50.7398	51.9912	52.5059	126.209	54.2528	70.1781	50.5231		875.3	1078.78	1038.96	936.906	937.785	937.741	1020.17	938.754	951.725	936.824
875.2	1165.54	1111.8	1070.59	1071.47	1071.32	1099.94	1071.08	1080.14	1070.55		875.2	155.329	160.241	50.7829	52.0797	52.5674	133.967	54.347	69.3191	50.5644		875.2	1104.77	1045.86	936.657	937.567	937.5	1027.66	938.53	950.81	936.574
875.1	1142.12	1113.12	1070.6	1071.51	1071.33	1101.71	1071.09	1079.64	1070.55		875.1	151.992	168.468	50.826	52.1706	52.6292	142.908	54.4423	68.5205	50.6056		875.1	1022.4	1053.43	936.362	937.304	937.213	1035.78	938.26	949.894	936.278
875	1156.15	1114.64	1070.6	1071.54	1071.35	1103.66	1071.1	1079.19	1070.56		875	171.984	178.106	50.8692	52.2639	52.6912	153.2	54.5388	67.7776	50.6469		875	1022.7	1061.88	936.211	937.188	937.07	1044.74	938.136	949.164	936.126
874.9	1166.27	1116.39	1070.61	1071.58	1071.36	1105.78	1071.11	1078.77	1070.56		874.9	180.636	189.348	50.9124	52.3598	52.7537	165.042	54.6365	67.085	50.6881		874.9	1063.17	1071.03	936.059	937.073	936.927	1054.36	938.011	948.472	935.973
874.8	1114.62	1118.36	1070.62	1071.62	1071.37	1108.1	1071.12	1078.38	1070.57		874.8	193.282	202.398	50.9556	52.4586	52.8164	178.641	54.7354	66.4379	50.7293		874.8	1105.16	1080.78	935.836	936.888	936.713	1064.54	937.815	947.743	935.749
874.7	1223.88	1120.58	1070.62	1071.65	1071.38	1110.64	1071.14	1078.01	1070.57		874.7	201.256	217.436	50.9988	52.5604	52.8795	194.182	54.8356	65.8332	50.7706		874.7	1091.09	1091.07	935.538	936.631	936.424	1075.21	937.545	946.971	935.451
874.6	1170.03	1123.07	1070.63	1071.69	1071.4	1113.42	1071.15	1077.68	1070.58		874.6	217.226	234.671	51.0421	52.6654	52.9429	211.876	54.9372	65.2666	50.8118		874.6	1042.14	1101.85	935.265	936.4	936.16	1086.36	937.301	946.253	935.177
874.5	1119.76	1125.84	1070.63	1071.74	1071.41	1116.45	1071.16	1077.36	1070.58		874.5	221.857	254.25	51.0854	52.7738	53.0067	231.873	55.04	64.736	50.8531		874.5	1035.83	1113.04	935.077	936.257	935.982	1097.88	937.142	945.647	934.989
874.4	1149.73	1128.92	1070.64	1071.78	1071.42	1119.77	1071.18	1077.07	1070.59		874.4	233.149	276.312	51.1287	52.886	53.0708	254.316	55.1442	64.2382	50.8943		874.4	1030.83	1124.31	934.9	936.128	935.814	1109.45	936.995	945.077	934.811
874.3	1134.25	1132.32	1070.64	1071.83	1071.44	1123.39	1071.19	1076.79	1070.59		874.3	245.768	300.94	51.1721	53.0022	53.1354	279.288	55.2499	63.7704	50.9356		874.3	1065.98	1135.37	934.732	936.01	935.655	1120.79	936.857	944.538	934.642
874.2	1111.92	1136.06	1070.65	1071.88	1071.45	1127.33	1071.2	1076.54	1070.6		874.2	281.048	328.071	51.2154	53.1226	53.2002	306.729	55.357	63.331	50.9768		874.2	1150.84	1145.78	934.501	935.833	935.435	1131.45	936.658	943.956	934.41
874.1	1203.68	1140.16	1070.65	1071.93	1071.46	1131.62	1071.22	1076.3	1070.6		874.1	295.658	357.552	51.2588	53.2477	53.2655	336.488	55.4657	62.9174	51.018		874.1	1059.29	1154.99	934.121	935.51	935.064	1140.89	936.309	943.244	934.029
874	1210.16	1144.65	1070.66	1071.98	1071.48	1136.28	1071.23	1076.07	1070.61		874	334.26	388.941	51.3023	53.3777	53.3312	368.122	55.5759	62.5283	51.0593		874	1145.46	1162.88	933.901	935.351	934.854	1148.98	936.122	942.71	933.809
873.9	1157.53	1149.54	1070.66	1072.04	1071.49	1141.32	1071.24	1075.86	1070.61		873.9	372.189	421.541	51.3457	53.5131	53.3972	400.938	55.6877	62.1618	51.1005		873.9	1148.98	1168.64	933.529	935.043	934.493	1154.94	935.784	942.04	933.436
873.8	1147.49	1154.85	1070.67	1072.1	1071.51	1146.75	1071.26	1075.66	1070.62		873.8	376.779	454.264	51.3892	53.6544	53.4637	433.848	55.8012	61.8161	51.1418		873.8	1151.17	1172.07	933.15	934.732	934.124	1158.53	935.439	941.379	933.056
873.7	1172.32	1160.58	1070.67	1072.16	1071.52	1152.6	1071.27	1075.47	1070.62		873.7	462.696	485.508	51.4327	53.8019	53.5306	465.251	55.9164	61.4902	51.183		873.7	1165.42	1172.9	932.767	934.422	933.751	1159.5	935.09	940.726	932.672
873.6	1146.27	1166.76	1070.68	1072.23	1071.53	1158.88	1071.29	1075.29	1070.63		873.6	475.271	513.324	51.4763	53.9564	53.5979	493.199	56.0334	61.1825	51.2242		873.6	1114.12	1171.01	932.358	934.091	933.353	1157.74	934.717	940.061	932.262
873.5	1215.46	1173.37	1070.69	1072.3	1071.55	1165.58	1071.3	1075.12	1070.63		873.5	491.838	535.448	51.5199	54.1182	53.6656	515.427	56.1521	60.8922	51.2655		873.5	1094.73	1166.6	932.039	933.854	933.044	1153.44	934.434	939.497	931.942
873.4	1101.04	1180.42	1070.69	1072.37	1071.56	1172.71	1071.32	1074.97	1070.64		873.4	457.729	549.773	51.5635	54.2882	53.7338	529.83	56.2728	60.6179	51.3067		873.4	1155.61	1159.89	931.753	933.658	932.77	1146.83	934.185	938.979	931.655
873.3	1138.93	1187.9	1070.7	1072.45	1071.58	1180.25	1071.33	1074.82	1070.64		873.3	459.611	554.744	51.6072	54.4671	53.8025	534.854	56.3954	60.3585	51.348		873.3	1093.55	1151.12	931.359	933.359	932.387	1138.13	933.83	938.363	931.261
873.2	1187.89	1195.77	1070.7	1072.53	1071.59	1188.17	1071.35	1074.67	1070.65		873.2	544.152	549.784	51.6509	54.6555	53.8716	529.918	56.52	60.1135	51.3892		873.2	1145.05	1140.95	931.074	933.177	932.114	1128.01	933.584	937.865	930.975
873.1	1202.3	1204	1070.71	1072.62	1071.61	1196.44	1071.36	1074.54	1070.65		873.1	523.348	535.459	51.6946	54.8548	53.9412	515.592	56.6468	59.8815	51.4305		873.1	1103.03	1129.65	930.698	932.911	931.749	1116.75	933.247	937.286	930.598
873	1130.79	1212.53	1070.71	1072.71	1071.62	1204.98	1071.38	1074.41	1070.66		873	492.533	513.341	51.7384	55.0655	54.0112	493.447	56.7756	59.6621	51.4717		873	1130.46	1117.82	930.396	932.727	931.458	1104.94	932.986	936.789	930.294
872.9	1299.34	1221.27	1070.72	1072.81	1071.64	1213.73	1071.39	1074.29	1070.66		872.9	478.375	485.549	51.7822	55.289	54.0818	465.599	56.9066	59.4545	51.5129		872.9	1128.56	1105.71	930.044	932.504	931.119	1092.83	932.676	936.251	929.942
872.8	1217.89	1230.1	1070.72	1072.91	1071.65	1222.57	1071.41	1074.18	1070.67		872.8	481.538	454.293	51.826	55.5268	54.1529	434.261	57.04	59.2578	51.5542		872.8	1158.78	1093.68	929.695	932.293	930.782	1080.78	932.37	935.724	929.592
872.7	1229.86	1238.89	1070.73	1073.02	1071.67	1231.34	1071.43	1074.07	1070.67		872.7	470.025	421.598	51.8699	55.7801	54.2245	401.453	57.1757	59.0716	51.5954		872.7	1186.46	1081.89	929.293	932.041	930.392	1068.95	932.011	935.15	929.188
872.6	1159.93	1247.48	1070.73	1073.14	1071.68	1239.9	1071.44	1073.97	1070.68		872.6	433.168	388.986	51.9138	56.0507	54.2967	368.7	57.3139	58.8952	51.6367		872.6	1083.02	1070.53	928.84	931.752	929.952	1057.53	931.604	934.533	928.735
872.5	1191.59	1255.64	1070.74	1073.27	1071.7	1248.02	1071.46	1073.87	1070.68		872.5	400.302	357.608	51.9577	56.3404	54.3694	337.147	57.4545	58.7281	51.6779		872.5	1126.44	1059.93	928.57	931.658	929.694	1046.85	931.379	934.104	928.464
872.4	1224.85	1263.16	1070.75	1073.41	1071.71	1255.48	1071.48	1073.77	1070.69		872.4	371.428	328.157	52.0017	56.6515	54.4426	307.489	57.5978	58.5697	51.7191		872.4	1044.16	1049.92	928.222	931.504	929.36	1036.73	931.078	933.605	928.115
872.3	1184.45	1269.79	1070.75	1073.56	1071.73	1262.03	1071.5	1073.68	1070.69		872.3	341.213	301.024	52.0457	56.9866	54.5164	280.113	57.7439	58.4196	51.7604		872.3	1057.95	1040.75	928.019	931.512	929.17	1027.42	930.923	933.256	927.911
872.2	1321.19	1275.29	1070.76	1073.72	1071.75	1267.44	1071.52	1073.6	1070.7		872.2	374.993	276.428	52.0898	57.3482	54.5909	255.238	57.8927	58.2773	51.8016		872.2	1110.63	1032.26	927.791	931.516	928.955	1018.77	930.745	932.888	927.682
872.1	1204.96	1279.45	1070.76	1073.89	1071.77	1271.5	1071.54	1073.52	1070.7		872.1	287.432	254.375	52.1339	57.7401	54.6659	232.863	58.0445	58.1424	51.8429		872.1	1021.59	1024.39	927.469	931.449	928.648	1010.71	930.475	932.431	927.359
872	1269.26	1282.09	1070.77	1074.08	1071.78	1274.01	1071.55	1073.44	1070.71		872	369.201	234.827	52.1781	58.1656	54.7415	212.948	58.1993	58.0146	51.8841		872	1116.96	1017.36	927.305	931.565	928.497	1003.46	930.362	932.136	927.193
871.9	1261.5	1283.08	1070.77	1074.28	1071.8	1274.86	1071.57	1073.37	1070.71		871.9	354.963	217.64	52.2223	58.6293	54.8178	195.347	58.3572	57.8935	51.9254		871.9	1057.41	1010.83	926.971	931.541	928.178	996.677	930.082	931.678	926.859
871.8	1302.07	1282.41	1070.78	1074.5	1071.82	1274.02	1071.59	1073.3	1070.72		871.8	263.385	202.64	52.2665	59.1367	54.8947	179.878	58.5184	57.7786	51.9666		871.8	1073.93	1005.05	926.743	931.656	927.964	990.593	929.908	931.328	926.629
871.7	1223.33	1280.1	1070.79	1074.74	1071.83	1271.52	1071.61	1073.23	1070.72		871.7	221.137	189.659	52.3108	59.6933	54.9723	166.369	58.6829	57.6698	52.0078		871.7	1049.01	999.831	926.484	931.781	927.72	985.036	929.706	930.954	926.37
871.6	1223.25	1276.27	1070.79	1075	1071.85	1267.48	1071.63	1073.17	1070.73		871.6	228.22	178.487	52.3552	60.307	55.0505	154.602	58.8509	57.5665	52.0491		871.6	1011.93	995.231	926.269	931.993	927.52	980.042	929.549	930.626	926.154
871.5	1189.56	1271.12	1070.8	1075.29	1071.87	1262.08	1071.65	1073.1	1070.73		871.5	263.302	168.946	52.3995	60.9853	55.1295	144.392	59.0225	57.4688	52.0903		871.5	1025.57	991.228	926.12	932.324	927.386	975.587	929.458	930.368	926.003
871.4	1322.3	1264.84	1070.8	1075.6	1071.89	1255.53	1071.67	1073.05	1070.74		871.4	291.714	160.848	52.444	61.7389	55.2091	135.539	59.1979	57.3762	52.1316		871.4	1009.81	987.706	925.945	932.691	927.227	971.546	929.345	930.089	925.827
871.3	1292.13	1257.7	1070.81	1075.95	1071.91	1248.08	1071.7	1072.99	1070.74		871.3	297.455	154.019	52.4885	62.5805	55.2895	127.859	59.3772	57.2884	52.1728		871.3	1040.86	984.686	925.799	933.161	927.096	967.926	929.261	929.842	925.68
871.2	1206.58	1249.95	1070.81	1076.33	1071.92	1239.97	1071.72	1072.93	1070.75		871.2	186.524	148.32	52.533	63.5242	55.3707	121.196	59.5605	57.2054	52.2141		871.2	1039.9	982.059	925.597	933.665	926.911	964.605	929.124	929.542	925.477
871.1	1260.14	1241.8	1070.82	1076.76	1071.94	1231.43	1071.74	1072.88	1070.75		871.1	173.595	143.614	52.5776	64.5898	55.4526	115.395	59.7482	57.1268	52.2553		871.1	1018.84	979.87	925.397	934.28	926.727	961.606	928.99	929.247	925.275
871	1218.69	1233.48	1070.83	1077.23	1071.96	1222.66	1071.76	1072.83	1070.76		871	115.334	139.801	52.6222	65.7999	55.5353	110.334	59.9401	57.0524	52.2965		871	921.364	978.143	925.233	935.07	926.58	958.927	928.894	928.992	925.111
870.9	1213.19	1225.17	1070.83	1077.77	1071.98	1213.83	1071.79	1072.79	1070.76		870.9	199.744	136.797	52.6669	67.1862	55.6188	105.895	60.1366	56.9821	52.3378		870.9	946.663	977.019	925.241	936.202	926.605	956.673	928.972	928.912	925.117
870.8	1242.61	1217.02	1070.84	1078.37	1072	1205.1	1071.81	1072.74	1070.77		870.8	125.487	134.546	52.7117	68.7907	55.7032	101.982	60.3379	56.9156	52.379		870.8	960.019	976.297	925.204	937.507	926.586	954.599	929.007	928.79	925.079
870.7	1187.57	1209.15	1070.84	1079.06	1072.02	1196.56	1071.84	1072.7	1070.77		870.7	127.233	133.025	52.7565	70.667	55.7884	98.5173	60.5441	56.8528	52.4203		870.7	1000.22	976.031	925.144	939.066	926.543	952.698	929.02	928.647	925.018
870.6	1179.12	1201.67	1070.85	1079.86	1072.04	1188.3	1071.86	1072.66	1070.78		870.6	163.649	132.24	52.8013	72.8925	55.8745	95.4302	60.7556	56.7935	52.4615		870.6	1015.15	976.223	925.013	940.903	926.43	950.902	928.965	928.435	924.885
870.5	1208.25	1194.67	1070.85	1080.78	1072.06	1180.39	1071.88	1072.62	1070.78		870.5	133.4	132.238	52.8463	75.5658	55.9614	92.6681	60.9723	56.7376	52.5027		870.5	1003.36	976.986	924.855	943.153	926.291	949.232	928.886	928.2	924.726
870.4	1104.52	1188.21	1070.86	1081.86	1072.08	1172.86	1071.91	1072.58	1070.79		870.4	141.821	133.106	52.8912	78.8231	56.0493	90.1826	61.1945	56.6849	52.544		870.4	928.582	978.451	924.718	945.963	926.173	947.719	928.829	927.988	924.588
870.3	1102.11	1182.36	1070.87	1083.13	1072.1	1165.75	1071.94	1072.54	1070.79		870.3	139.578	134.983	52.9363	82.8428	56.1382	87.9343	61.4227	56.6352	52.5852		870.3	948.555	980.83	924.712	949.562	926.186	946.457	928.907	927.909	924.581
870.2	1161.52	1177.17	1070.87	1084.65	1072.12	1159.06	1071.96	1072.51	1070.8		870.2	189.338	138.058	52.9814	87.8411	56.228	85.8945	61.6569	56.5886	52.6265		870.2	951.207	984.065	924.672	953.909	926.165	945.264	928.951	927.797	924.538
870.1	1130	1172.71	1070.88	1086.45	1072.15	1152.79	1071.99	1072.47	1070.8		870.1	301.765	142.575	53.0266	94.0915	56.3188	84.0343	61.8975	56.5447	52.6677		870.1	953.87	988.295	924.626	959.15	926.139	944.16	928.994	927.683	924.491
870	1088.81	1169.03	1070.88	1088.62	1072.17	1146.95	1072.02	1072.44	1070.81		870	230.189	148.814	53.0718	101.894	56.4107	82.3345	62.1447	56.5035	52.709		870	972.615	993.617	924.576	965.397	926.109	943.134	929.034	927.566	924.44
869.9	1114.49	1166.18	1070.89	1091.2	1072.19	1141.52	1072.05	1072.41	1070.81		869.9	122.613	157.091	53.1171	111.582	56.5036	80.7756	62.3987	56.4649	52.7502		869.9	1046.35	1000.06	924.492	972.683	926.047	942.148	929.044	927.418	924.355
869.8	1128.55	1164.24	1070.89	1094.29	1072.21	1136.49	1072.08	1072.38	1070.82		869.8	97.7068	167.727	53.1625	123.495	56.5976	79.3412	62.6601	56.4288	52.7914		869.8	955.687	1007.5	924.279	980.904	925.854	941.098	928.927	927.141	924.14
869.7	1088.27	1163.26	1070.9	1097.94	1072.23	1131.85	1072.11	1072.35	1070.82		869.7	222.138	180.976	53.2079	137.895	56.6927	78.02	62.9289	56.3951	52.8327		869.7	962.387	1016.1	924.225	990.213	925.822	940.266	928.973	927.026	924.085
869.6	1192.85	1163.3	1070.91	1102.25	1072.26	1127.57	1072.14	1072.32	1070.83		869.6	197.236	196.993	53.2534	154.952	56.789	76.799	63.2057	56.3636	52.8739		869.6	1052.15	1025.29	924.159	1000.05	925.778	939.476	929.009	926.901	924.017
869.5	1069.76	1164.39	1070.91	1107.27	1072.28	1123.63	1072.18	1072.29	1070.83		869.5	209.668	215.634	53.299	174.53	56.8865	75.67	63.4907	56.3344	52.9152		869.5	956.152	1034.23	923.935	1009.59	925.577	938.575	928.891	926.619	923.791
869.4	1183.6	1166.57	1070.92	1113.04	1072.31	1120.02	1072.21	1072.27	1070.84		869.4	196.767	236.284	53.3447	196.021	56.9851	74.6235	63.7843	56.3072	52.9564		869.4	982.942	1042.12	923.88	1018.03	925.544	937.887	928.945	926.508	923.734
869.3	1103.45	1169.79	1070.92	1119.56	1072.33	1116.72	1072.24	1072.24	1070.84		869.3	246.533	257.495	53.3904	217.988	57.0851	73.6513	64.0871	56.282	52.9977		869.3	987.084	1047.42	923.777	1023.83	925.465	937.19	928.955	926.35	923.63
869.2	1089.85	1173.97	1070.93	1126.75	1072.36	1113.69	1072.28	1072.22	1070.85		869.2	298.965	276.659	53.4362	237.825	57.1863	72.7481	64.3992	56.2589	53.0389		869.2	1000.62	1048.97	923.667	1025.85	925.379	936.523	928.962	926.187	923.518
869.1	1136.63	1178.91	1070.93	1134.44	1072.38	1110.92	1072.32	1072.19	1070.85		869.1	290.06	290.273	53.4821	252.037	57.2888	71.9067	64.7215	56.2375	53.0801		869.1	988.767	1046.29	923.533	1023.58	925.269	935.865	928.948	926.001	923.383
869	1193.22	1184.23	1070.94	1142.27	1072.41	1108.39	1072.35	1072.17	1070.86		869	254.487	294.977	53.5281	257.268	57.3927	71.1229	65.054	56.218	53.1214		869	962.132	1039.88	923.419	1017.56	925.181	935.257	928.96	925.837	923.267
868.9	1172.31	1189.36	1070.95	1149.68	1072.43	1106.08	1072.39	1072.15	1070.87		868.9	208.246	289.368	53.5742	252.119	57.498	70.3914	65.3975	56.2002	53.1626		868.9	962.165	1030.96	923.352	1008.99	925.139	934.725	929.022	925.721	923.199
868.8	1152.56	1193.5	1070.95	1155.91	1072.46	1103.97	1072.43	1072.13	1070.87		868.8	288.672	274.84	53.6203	237.99	57.6048	69.7074	65.7527	56.1841	53.2039		868.8	1007.73	1020.82	923.286	999.174	925.099	934.219	929.088	925.606	923.13
868.7	1131.31	1195.8	1070.96	1160.12	1072.48	1102.04	1072.47	1072.11	1070.88		868.7	150.428	254.746	53.6666	218.235	57.7131	69.0681	66.1197	56.1696	53.2451		868.7	971.805	1010.47	923.138	989.11	924.978	933.656	929.079	925.413	922.981
868.6	1206.68	1195.56	1070.96	1161.61	1072.51	1100.27	1072.51	1072.09	1070.88		868.6	214.854	232.581	53.7129	196.351	57.8229	68.4691	66.4997	56.1566	53.2863		868.6	981.254	1000.76	923.054	979.665	924.921	933.179	929.138	925.283	922.895
868.5	1103.86	1192.49	1070.97	1160.13	1072.54	1098.65	1072.56	1072.07	1070.88		868.5	228.613	210.944	53.7593	174.942	57.9342	67.9081	66.8929	56.1451	53.3276		868.5	967.979	991.987	922.953	971.12	924.848	932.706	929.185	925.138	922.793
868.4	1123.87	1186.85	1070.98	1155.93	1072.57	1097.17	1072.6	1072.05	1070.89		868.4	207.705	191.273	53.8058	155.447	58.0472	67.3817	67.3001	56.135	53.3688		868.4	955.984	984.333	922.876	963.671	924.799	932.275	929.261	925.017	922.713
868.3	1079.52	1179.31	1070.98	1149.71	1072.6	1095.81	1072.65	1072.04	1070.89		868.3	278.13	174.172	53.8524	138.472	58.162	66.8872	67.7224	56.1264	53.4101		868.3	891.709	977.799	922.819	957.317	924.771	931.884	929.363	924.918	922.654
868.2	1114.12	1170.7	1070.99	1142.31	1072.63	1094.56	1072.69	1072.02	1070.9		868.2	161.219	159.777	53.8991	124.154	58.2784	66.4228	68.1601	56.119	53.4513		868.2	938.304	972.407	922.875	952.079	924.857	931.622	929.585	924.933	922.709
868.1	1131.54	1161.76	1070.99	1134.49	1072.65	1093.4	1072.74	1072	1070.9		868.1	161.64	147.918	53.946	112.325	58.3967	65.9857	68.6145	56.1129	53.4926		868.1	982.425	967.861	922.85	947.665	924.862	931.294	929.73	924.867	922.682
868	1154.47	1153.07	1071	1126.82	1072.69	1092.33	1072.79	1071.99	1070.91		868	122.062	138.328	53.9929	102.719	58.5167	65.5746	69.0861	56.1082	53.5338		868	931.658	964.039	922.747	943.951	924.79	930.903	929.804	924.725	922.576
867.9	1126.51	1144.94	1071.01	1119.63	1072.72	1091.35	1072.85	1071.97	1070.91		867.9	117.152	130.67	54.0399	94.9989	58.6387	65.1874	69.576	56.1046	53.575		867.9	979.767	960.988	922.733	940.987	924.808	930.615	929.975	924.672	922.56
867.8	1105.03	1137.57	1071.01	1113.12	1072.75	1090.43	1072.9	1071.96	1070.92		867.8	202.91	124.609	54.087	88.8309	58.7627	64.8221	70.0857	56.1021	53.6163		867.8	928.988	958.416	922.634	938.479	924.742	930.255	930.067	924.536	922.46
867.7	1220.52	1131.02	1071.02	1107.36	1072.78	1089.58	1072.96	1071.94	1070.92		867.7	167.334	119.845	54.1343	83.9151	58.8887	64.478	70.6156	56.1007	53.6575		867.7	987.799	956.391	922.625	936.497	924.766	929.996	930.257	924.49	922.448
867.6	1137.98	1125.27	1071.03	1102.35	1072.81	1088.79	1073.01	1071.93	1070.93		867.6	135.757	116.103	54.1817	79.9779	59.0169	64.1529	71.1675	56.1005	53.6988		867.6	986.605	954.635	922.512	934.762	924.688	929.646	930.351	924.341	922.333
867.5	1150.22	1120.3	1071.03	1098.06	1072.85	1088.04	1073.07	1071.92	1070.93		867.5	222.848	113.169	54.2291	76.803	59.1472	63.8462	71.7422	56.1013	53.74		867.5	962.639	953.176	922.401	933.304	924.612	929.308	930.455	924.195	922.22
867.4	1182.72	1116.02	1071.04	1094.41	1072.88	1087.35	1073.14	1071.91	1070.94		867.4	153.937	110.863	54.2767	74.2122	59.2797	63.5564	72.3413	56.1031	53.7812		867.4	1006.87	951.999	922.332	932.108	924.579	929.022	930.61	924.092	922.149
867.3	1136.17	1112.36	1071.04	1091.33	1072.91	1086.7	1073.2	1071.89	1070.94		867.3	167.693	109.051	54.3245	72.0692	59.4146	63.2823	72.9667	56.1058	53.8225		867.3	902.639	950.936	922.185	931.005	924.468	928.667	930.696	923.911	921.999
867.2	1098.64	1109.25	1071.05	1088.76	1072.95	1086.09	1073.27	1071.88	1070.95		867.2	208.115	107.633	54.3723	70.2754	59.5519	63.0233	73.6192	56.1096	53.8637		867.2	900.75	947.196	921.797	925.417	924.551	926.487	933.663	923.195	921.583
867.1	1103.83	1106.6	1071.06	1086.61	1072.98	1085.52	1073.34	1071.87	1070.95		867.1	135.202	106.534	54.4203	68.7534	59.6917	62.7781	74.3013	56.1142	53.905		867.1	893.817	947.31	921.836	925.221	924.64	926.399	934.102	923.208	921.619
867	1146.7	1104.34	1071.06	1084.81	1073.02	1084.98	1073.41	1071.86	1070.96		867	103.623	105.701	54.4684	67.4496	59.834	62.5461	75.0141	56.1197	53.9462		867	976.041	947.483	921.888	925.057	924.744	926.328	934.575	923.233	921.668
866.9	1168.41	1102.41	1071.07	1083.31	1073.06	1084.47	1073.48	1071.85	1070.96		866.9	30.7133	105.093	54.5167	66.322	59.979	62.3265	75.7601	56.1261	53.9875		866.9	968.231	947.506	921.743	924.714	924.65	926.063	934.872	923.062	921.52
866.8	1110.99	1100.75	1071.08	1082.04	1073.1	1083.99	1073.56	1071.84	1070.97		866.8	189.805	104.681	54.5651	65.3388	60.1268	62.1184	76.5419	56.1333	54.0287		866.8	937.62	947.589	921.611	924.401	924.572	925.817	935.207	922.905	921.385
866.7	1094.76	1099.32	1071.08	1080.97	1073.13	1083.53	1073.64	1071.83	1070.97		866.7	187.561	104.443	54.6137	64.4776	60.2774	61.9214	77.3609	56.1413	54.0699		866.7	969.817	947.773	921.533	924.155	924.55	925.628	935.622	922.802	921.303
866.6	1102.18	1098.07	1071.09	1080.06	1073.17	1083.1	1073.73	1071.82	1070.98		866.6	170.647	104.361	54.6624	63.7185	60.4311	61.7345	78.2208	56.1501	54.1112		866.6	912.429	947.947	921.397	923.866	924.472	925.386	936.008	922.642	921.165
866.5	1065.96	1096.98	1071.09	1079.28	1073.21	1082.69	1073.82	1071.82	1070.98		866.5	117.731	104.425	54.7112	63.0474	60.5877	61.5575	79.1233	56.1596	54.1524		866.5	943.176	948.27	921.363	923.689	924.496	925.249	936.526	922.584	921.127
866.4	1139.69	1096.02	1071.1	1078.59	1073.26	1082.3	1073.91	1071.81	1070.99		866.4	24.8134	104.623	54.7602	62.4515	60.7475	61.3896	80.072	56.1699	54.1937		866.4	955.309	948.588	921.275	923.468	924.468	925.06	937.024	922.472	921.036
866.3	1125.3	1095.16	1071.11	1078	1073.3	1081.93	1074.01	1071.8	1070.99		866.3	174.565	104.948	54.8094	61.9204	60.9107	61.2304	81.071	56.1809	54.2349		866.3	928.66	948.937	921.165	923.236	924.421	924.854	937.537	922.338	920.923
866.2	1082.56	1094.4	1071.11	1077.47	1073.34	1081.58	1074.11	1071.79	1071		866.2	196.314	105.397	54.8588	61.4462	61.0772	61.0794	82.1229	56.1926	54.2762		866.2	917.963	949.387	921.102	923.058	924.422	924.697	938.136	922.252	920.856
866.1	1077.1	1093.72	1071.12	1077.01	1073.38	1081.24	1074.21	1071.78	1071.01		866.1	138.06	105.964	54.9083	61.0213	61.2474	60.9361	83.2331	56.2049	54.3174		866.1	952.752	949.912	921.058	922.907	924.443	924.563	938.798	922.185	920.808
866	1090.42	1093.12	1071.13	1076.59	1073.43	1080.93	1074.32	1071.78	1071.01		866	127.804	106.649	54.958	60.6401	61.4212	60.8003	84.4049	56.2179	54.3586		866	939.482	950.437	920.953	922.701	924.406	924.37	939.447	922.058	920.699
865.9	1070.24	1092.58	1071.13	1076.22	1073.47	1080.62	1074.44	1071.77	1071.02		865.9	104.213	107.451	55.0079	60.2971	61.5988	60.6715	85.6441	56.2315	54.3999		865.9	950.26	951.048	920.87	922.526	924.393	924.202	940.17	921.953	920.613
865.8	1102.32	1092.09	1071.14	1075.88	1073.52	1080.33	1074.56	1071.76	1071.02		865.8	137.956	108.373	55.0579	59.9877	61.7804	60.5492	86.9574	56.2457	54.4411		865.8	927.606	951.709	920.769	922.337	924.364	924.019	940.932	921.83	920.508
865.7	1115.85	1091.66	1071.15	1075.58	1073.57	1080.06	1074.68	1071.76	1071.03		865.7	19.6965	109.415	55.1082	59.7086	61.9661	60.4332	88.3498	56.2605	54.4823		865.7	958.419	952.483	920.708	922.193	924.377	923.877	941.797	921.747	920.443
865.6	1055.55	1091.28	1071.15	1075.3	1073.62	1079.79	1074.82	1071.75	1071.03		865.6	140.106	110.582	55.1587	59.4559	62.1562	60.3232	89.8303	56.2759	54.5236		865.6	986.689	953.281	920.592	921.999	924.337	923.684	942.675	921.61	920.323
865.5	1146.67	1090.94	1071.16	1075.05	1073.67	1079.54	1074.95	1071.74	1071.04		865.5	88.5144	111.879	55.2093	59.2274	62.3507	60.2188	91.4056	56.2919	54.5648		865.5	945.446	954.115	920.426	921.76	924.251	923.443	943.579	921.423	920.154
865.4	1145.78	1090.64	1071.17	1074.82	1073.72	1079.3	1075.1	1071.74	1071.04		865.4	55.589	113.314	55.2602	59.0201	62.5497	60.1199	93.086	56.3084	54.6061		865.4	900.004	955.112	920.333	921.598	924.239	923.276	944.637	921.309	920.056
865.3	1074.97	1090.39	1071.17	1074.61	1073.77	1079.07	1075.26	1071.73	1071.05		865.3	47.9981	114.895	55.3113	58.8319	62.7538	60.026	94.8837	56.3254	54.6473		865.3	919.983	956.287	920.32	921.519	924.309	923.192	945.865	921.276	920.039
865.2	1094.99	1090.17	1071.18	1074.42	1073.83	1078.85	1075.42	1071.73	1071.05		865.2	81.7397	116.632	55.3626	58.6612	62.9627	59.9371	96.8088	56.3429	54.6886		865.2	988.26	957.535	920.271	921.409	924.348	923.074	947.155	921.207	919.986
865.1	1105.77	1089.98	1071.19	1074.24	1073.88	1078.63	1075.59	1071.72	1071.06		865.1	168.813	118.54	55.4142	58.5059	63.177	59.8528	98.8779	56.3609	54.7298		865.1	959.076	958.776	920.103	921.182	924.269	922.838	948.432	921.018	919.813
865	1135.47	1089.83	1071.19	1074.08	1073.94	1078.43	1075.77	1071.72	1071.06		865	93.2143	120.629	55.466	58.3648	63.3967	59.7729	101.105	56.3794	54.7711		865	943.156	960.194	919.986	921.008	924.244	922.655	949.875	920.881	919.691
864.9	1121.04	1089.71	1071.2	1073.93	1074	1078.24	1075.96	1071.71	1071.07		864.9	86.9467	122.92	55.518	58.2366	63.622	59.6973	103.509	56.3984	54.8123		864.9	949.932	961.772	919.896	920.865	924.25	922.502	951.472	920.771	919.597
864.8	1160.72	1090.54	1071.28	1072.85	1074.75	1076.54	1079.06	1071.68	1071.12		864.8	151.344	125.433	55.5703	58.1199	63.8534	59.6256	106.114	56.4179	54.8535		864.8	963.434	963.482	919.795	920.713	924.247	922.338	953.192	920.65	919.49
864.7	1081.97	1090.83	1071.29	1072.79	1074.83	1076.41	1079.47	1071.67	1071.13		864.7	139.736	128.189	55.6228	58.0138	64.0909	59.5579	108.939	56.4378	54.8948		864.7	993.065	965.324	919.669	920.54	924.224	922.152	955.035	920.505	919.36
864.6	1107.43	1091.16	1071.29	1072.73	1074.91	1076.3	1079.91	1071.67	1071.13		864.6	190.791	131.216	55.6757	57.9174	64.3349	59.4938	112.017	56.4581	54.936		864.6	954.528	967.277	919.492	920.316	924.152	921.915	956.982	920.309	919.178
864.5	1118.31	1091.53	1071.3	1072.67	1075	1076.18	1080.39	1071.67	1071.14		864.5	213.841	134.542	55.7287	57.83	64.5856	59.4332	115.372	56.4788	54.9773		864.5	982.781	969.476	919.382	920.162	924.151	921.747	959.167	920.179	919.062
864.4	1048.62	1091.95	1071.31	1072.62	1075.09	1076.07	1080.9	1071.67	1071.14		864.4	156.883	138.202	55.7821	57.7506	64.8433	59.376	119.043	56.5	55.0185		864.4	1039.28	971.812	919.222	919.96	924.104	921.531	961.481	920.001	918.898
864.3	1049.6	1092.43	1071.32	1072.57	1075.17	1075.97	1081.46	1071.67	1071.15		864.3	150.588	142.236	55.8358	57.6786	65.1085	59.322	123.068	56.5215	55.0597		864.3	963.45	974.248	918.962	919.66	923.962	921.217	963.888	919.722	918.633
864.2	1074.53	1092.97	1071.33	1072.53	1075.27	1075.87	1082.07	1071.66	1071.15		864.2	110.955	146.68	55.8898	57.6136	65.3813	59.2711	127.486	56.5435	55.101		864.2	960.941	977.03	918.836	919.494	923.957	921.037	966.633	919.577	918.501
864.1	1039.85	1093.57	1071.33	1072.48	1075.37	1075.77	1082.74	1071.66	1071.16		864.1	188.652	151.586	55.9441	57.5548	65.6623	59.2231	132.347	56.5658	55.1422		864.1	983.865	980.038	918.714	919.335	923.961	920.862	969.596	919.437	918.373
864	1112.43	1094.24	1071.34	1072.44	1075.46	1075.67	1083.47	1071.66	1071.16		864	138.343	156.999	55.9987	57.5018	65.9516	59.178	137.698	56.5885	55.1835		864	1004.21	983.242	918.552	919.136	923.929	920.648	972.746	919.256	918.205
863.9	1080.75	1095	1071.35	1072.4	1075.57	1075.58	1084.27	1071.66	1071.17		863.9	133.363	162.976	56.0537	57.4543	66.2497	59.1356	143.595	56.6115	55.2247		863.9	1046.07	986.652	918.354	918.903	923.866	920.399	976.095	919.039	918.001
863.8	1180.98	1095.85	1071.36	1072.37	1075.67	1075.49	1085.16	1071.66	1071.17		863.8	267.046	169.579	56.109	57.4117	66.5572	59.0957	150.1	56.6349	55.2659		863.8	999.734	990.243	918.082	918.597	923.734	920.078	979.617	918.748	917.722
863.7	1114.67	1096.81	1071.37	1072.33	1075.78	1075.4	1086.15	1071.66	1071.18		863.7	279.386	176.861	56.1647	57.3738	66.8743	59.0584	157.268	56.6587	55.3072		863.7	1025.51	994.181	917.891	918.373	923.688	919.839	983.477	918.539	917.525
863.6	1119.06	1097.89	1071.37	1072.3	1075.89	1075.32	1087.25	1071.66	1071.18		863.6	186.385	184.897	56.2208	57.3401	67.2017	59.0234	165.171	56.6827	55.3484		863.6	1019.25	998.341	917.654	918.105	923.603	919.555	987.551	918.284	917.282
863.5	1111.38	1099.11	1071.38	1072.27	1076.01	1075.24	1088.48	1071.66	1071.19		863.5	244.043	193.744	56.2772	57.3104	67.5396	58.9907	173.867	56.7071	55.3897		863.5	1019.67	1002.79	917.428	917.848	923.535	919.282	991.905	918.04	917.05
863.4	1141.29	1100.5	1071.39	1072.24	1076.13	1075.16	1089.88	1071.66	1071.19		863.4	163.028	203.473	56.334	57.2845	67.8887	58.9602	183.428	56.7318	55.4309		863.4	941.071	1007.51	917.202	917.592	923.471	919.01	996.524	917.795	916.816
863.3	1168.76	1102.08	1071.4	1072.21	1076.26	1075.09	1091.45	1071.65	1071.2		863.3	290.007	214.16	56.3913	57.2619	68.2498	58.9318	193.929	56.7569	55.4722		863.3	1041.58	1012.65	917.113	917.474	923.553	918.876	1001.55	917.688	916.721
863.2	1125.19	1103.88	1071.41	1072.18	1076.38	1075.02	1093.24	1071.65	1071.2		863.2	171.642	225.86	56.4489	57.2426	68.6231	58.9055	205.424	56.7822	55.5134		863.2	991.204	1017.89	916.847	917.18	923.464	918.567	1006.66	917.404	916.448
863.1	1113.54	1105.95	1071.41	1072.16	1076.52	1074.94	1095.29	1071.65	1071.21		863.1	215.939	238.649	56.5071	57.2263	69.0096	58.8811	217.99	56.8078	55.5546		863.1	1004.89	1023.47	916.67	916.975	923.471	918.346	1012.12	917.209	916.263
863	1173.04	1108.31	1071.42	1072.14	1076.66	1074.88	1097.62	1071.65	1071.21		863	314.896	252.571	56.5656	57.2129	69.4096	58.8586	231.67	56.8337	55.5959		863	1053.45	1029.28	916.469	916.747	923.462	918.102	1017.78	916.989	916.054
862.9	1145.65	1111.02	1071.43	1072.12	1076.8	1074.81	1100.3	1071.65	1071.22		862.9	351.175	267.684	56.6247	57.2021	69.8241	58.838	246.521	56.8599	55.6371		862.9	1043.3	1035.22	916.182	916.433	923.375	917.773	1023.57	916.684	915.76
862.8	1089.8	1114.13	1071.44	1072.09	1076.95	1074.75	1103.35	1071.65	1071.22		862.8	368.111	284.036	56.6843	57.1937	70.254	58.819	262.59	56.8863	55.6784		862.8	993.468	1041.37	915.913	916.138	923.314	917.463	1029.56	916.396	915.482
862.7	1141.03	1117.68	1071.45	1072.07	1077.1	1074.68	1106.85	1071.65	1071.23		862.7	313.705	301.628	56.7443	57.1876	70.6998	58.8018	279.88	56.9131	55.7196		862.7	1090.06	1047.81	915.784	915.983	923.402	917.293	1035.82	916.248	915.345
862.6	1187.32	1121.73	1071.46	1072.06	1077.26	1074.62	1110.83	1071.65	1071.23		862.6	324.625	320.483	56.805	57.1837	71.1628	58.7861	298.409	56.94	55.7608		862.6	1104.04	1054.16	915.485	915.659	923.33	916.953	1041.99	915.931	915.037
862.5	1137.19	1126.33	1071.47	1072.04	1077.43	1074.57	1115.36	1071.65	1071.24		862.5	364.871	340.545	56.8661	57.1819	71.6434	58.772	318.125	56.9673	55.8021		862.5	1064.52	1060.51	915.16	915.31	923.244	916.59	1048.14	915.588	914.704
862.4	1178.07	1131.55	1071.48	1072.02	1077.6	1074.51	1120.49	1071.65	1071.24		862.4	369.109	361.756	56.9278	57.182	72.1429	58.7594	338.965	56.9948	55.8433		862.4	1048.93	1066.86	914.906	915.031	923.237	916.295	1054.28	915.314	914.44
862.3	1169.54	1137.42	1071.49	1072.01	1077.78	1074.45	1126.27	1071.65	1071.25		862.3	389.337	384.007	56.9902	57.1839	72.6628	58.7483	360.822	57.0225	55.8846		862.3	1069.43	1073.07	914.678	914.779	923.269	916.029	1060.27	915.068	914.204
862.2	1213.38	1143.99	1071.5	1071.99	1077.97	1074.4	1132.74	1071.65	1071.25		862.2	414.89	407.084	57.0531	57.1875	73.2036	58.7385	383.48	57.0504	55.9258		862.2	1064.58	1078.97	914.414	914.492	923.276	915.727	1065.93	914.785	913.93
862.1	1245.48	1151.29	1071.51	1071.97	1078.16	1074.35	1139.92	1071.65	1071.26		862.1	401.764	430.747	57.1167	57.1927	73.7671	58.7301	406.697	57.0786	55.9671		862.1	1058.36	1084.48	914.159	914.213	923.305	915.433	1071.18	914.511	913.665
862	1148.79	1159.31	1071.52	1071.96	1078.37	1074.3	1147.82	1071.65	1071.26		862	403.296	454.605	57.181	57.1994	74.3541	58.723	430.082	57.107	56.0083		862	1058.82	1089.47	913.914	913.945	923.359	915.151	1075.9	914.247	913.41
861.9	1164.21	1168.04	1071.53	1071.95	1078.58	1074.25	1156.41	1071.66	1071.27		861.9	462.151	478.206	57.246	57.2076	74.9663	58.7172	453.181	57.1357	56.0496		861.9	1098.11	1093.79	913.669	913.676	923.426	914.868	1079.94	913.982	913.154
861.8	1162.29	1177.38	1071.54	1071.94	1078.8	1074.2	1165.61	1071.66	1071.27		861.8	420.993	500.987	57.3117	57.2171	75.6058	58.7125	475.429	57.1645	56.0908		861.8	1029.1	1097.26	913.354	913.338	923.438	914.516	1083.11	913.647	912.828
861.7	1202.04	1187.22	1071.55	1071.92	1079.03	1074.15	1175.29	1071.66	1071.28		861.7	433.158	522.248	57.3781	57.2279	76.2734	58.7091	496.126	57.1936	56.132		861.7	1028.09	1099.96	913.16	913.121	923.59	914.286	1085.49	913.434	912.623
861.6	1201.78	1197.31	1071.56	1071.91	1079.27	1074.11	1185.21	1071.66	1071.28		861.6	443.977	541.27	57.4453	57.2399	76.9717	58.7067	514.55	57.2229	56.1733		861.6	1068.59	1101.68	912.968	912.907	923.76	914.057	1086.87	913.222	912.42
861.5	1224.37	1207.31	1071.57	1071.9	1079.52	1074.07	1195.03	1071.66	1071.29		861.5	390.786	557.268	57.5134	57.2531	77.702	58.7055	529.914	57.2523	56.2145		861.5	1051.67	1102.3	912.705	912.62	923.877	913.758	1087.13	912.938	912.145
861.4	1161.11	1216.78	1071.58	1071.89	1079.78	1074.02	1204.3	1071.66	1071.29		861.4	466.917	569.537	57.5823	57.2674	78.4667	58.7053	541.512	57.282	56.2557		861.4	1044.06	1101.9	912.472	912.364	924.045	913.488	1086.35	912.684	911.899
861.3	1219.67	1225.14	1071.59	1071.88	1080.06	1073.98	1212.44	1071.66	1071.3		861.3	477.702	577.491	57.6521	57.2826	79.2686	58.7061	548.754	57.3119	56.297		861.3	1025.71	1100.49	912.252	912.121	924.247	913.232	1084.53	912.443	911.667
861.2	1157.71	1231.78	1071.6	1071.88	1080.35	1073.94	1218.86	1071.66	1071.3		861.2	605.81	580.729	57.7228	57.2989	80.1092	58.708	551.24	57.3419	56.3382		861.2	1042.09	1098.14	912.064	911.91	924.505	913.008	1081.75	912.235	911.466
861.1	1252.54	1236.16	1071.61	1071.87	1080.65	1073.9	1222.99	1071.66	1071.31		861.1	459.236	579.122	57.7946	57.3161	80.9924	58.7107	548.834	57.3721	56.3795		861.1	1145.59	1094.88	911.848	911.67	924.759	912.756	1078.03	911.997	911.236
861	1220.43	1237.84	1071.62	1071.86	1080.96	1073.87	1224.42	1071.66	1071.31		861	488.651	572.812	57.8673	57.3342	81.9199	58.7145	541.677	57.4025	56.4207		861	1041.97	1090.65	911.449	911.248	924.857	912.321	1073.32	911.576	910.823
860.9	1275.45	1236.7	1071.64	1071.85	1081.3	1073.83	1223	1071.67	1071.32		860.9	595.388	562.194	57.941	57.3532	82.8955	58.7191	530.162	57.4331	56.462		860.9	1101.27	1085.97	911.233	911.008	925.165	912.069	1068.11	911.338	910.592
860.8	1211.27	1232.87	1071.65	1071.85	1081.64	1073.79	1218.88	1071.67	1071.32		860.8	548.777	547.854	58.0159	57.3729	83.9234	58.7246	514.87	57.4639	56.5032		860.8	1108.61	1080.66	910.912	910.664	925.4	911.712	1062.26	910.994	910.256
860.7	1198.99	1226.78	1071.66	1071.84	1082.01	1073.76	1212.47	1071.67	1071.33		860.7	563.485	530.533	58.092	57.3935	85.006	58.7309	496.538	57.4948	56.5444		860.7	1078.48	1074.96	910.578	910.306	925.656	911.342	1055.97	910.638	909.907
860.6	1150.3	1218.97	1071.67	1071.83	1082.4	1073.72	1204.33	1071.67	1071.33		860.6	587.512	510.979	58.1693	57.4147	86.149	58.738	475.911	57.5259	56.5857		860.6	1073.67	1069.06	910.298	910.001	925.999	911.025	1049.45	910.333	909.61
860.5	1202.04	1210.07	1071.69	1071.83	1082.8	1073.69	1195.08	1071.67	1071.34		860.5	518.191	489.966	58.2478	57.4367	87.3554	58.7459	453.758	57.5572	56.6269		860.5	1119.72	1063.03	910.025	909.704	926.39	910.716	1042.76	910.037	909.321
860.4	1145.32	1200.64	1071.7	1071.82	1083.23	1073.66	1185.26	1071.67	1071.34		860.4	578.19	468.162	58.3277	57.4593	88.631	58.7546	430.742	57.5886	56.6682		860.4	1095	1056.88	909.672	909.326	926.742	910.327	1035.91	909.659	908.95
860.3	1175.51	1191.14	1071.71	1071.82	1083.68	1073.63	1175.36	1071.67	1071.35		860.3	484.842	446.136	58.4089	57.4825	89.982	58.7641	407.425	57.6201	56.7094		860.3	1072.85	1050.83	909.362	908.99	927.183	909.98	1029.1	909.325	908.623
860.2	1195.19	1181.9	1071.73	1071.81	1084.16	1073.6	1165.69	1071.68	1071.35		860.2	475.482	424.389	58.4916	57.5064	91.413	58.7742	384.305	57.6519	56.7507		860.2	1088.1	1044.95	909.092	908.694	927.712	909.672	1022.41	909.029	908.334
860.1	1219.08	1173.17	1071.74	1071.81	1084.66	1073.57	1156.49	1071.68	1071.36		860.1	383.443	403.264	58.5759	57.5308	92.9322	58.7851	361.716	57.6837	56.7919		860.1	1015.03	1039.23	908.795	908.37	928.268	909.337	1015.84	908.705	908.017
860	1216.27	1165.08	1071.76	1071.8	1085.2	1073.54	1147.92	1071.68	1071.36		860	488.727	383.065	58.6618	57.5558	94.5453	58.7966	339.955	57.7157	56.8331		860	1084.93	1033.87	908.627	908.175	929.013	909.131	1009.56	908.51	907.828
859.9	1156.97	1157.72	1071.77	1071.8	1085.76	1073.51	1140.03	1071.68	1071.37		859.9	477.997	363.974	58.7493	57.5813	96.2613	58.8088	319.197	57.7479	56.8744		859.9	1113.62	1028.67	908.336	907.856	929.698	908.802	1003.37	908.192	907.517
859.8	1142.89	1151.11	1071.79	1071.8	1086.36	1073.48	1132.86	1071.68	1071.37		859.8	439.252	346.113	58.8387	57.6073	98.0905	58.8216	299.552	57.7802	56.9156		859.8	1012.54	1023.74	907.995	907.487	930.404	908.422	997.373	907.822	907.154
859.7	1169.03	1145.26	1071.8	1071.79	1087	1073.46	1126.4	1071.68	1071.38		859.7	323.16	329.585	58.9299	57.6338	100.041	58.8351	281.117	57.8126	56.9569		859.7	1011.46	1019.3	907.832	907.295	931.368	908.219	991.8	907.63	906.968
859.6	1188.66	1140.12	1071.82	1071.79	1087.68	1073.43	1120.63	1071.69	1071.38		859.6	313.726	314.413	59.0231	57.6608	102.126	58.8491	263.9	57.8452	56.9981		859.6	1029.12	1015.23	907.671	907.105	932.42	908.019	986.495	907.44	906.784
859.5	1080.73	1135.69	1071.83	1071.79	1088.4	1073.41	1115.51	1071.69	1071.39		859.5	301.614	300.631	59.1183	57.6882	104.357	58.8638	247.923	57.8779	57.0393		859.5	1054.89	1011.49	907.481	906.884	933.539	907.788	981.423	907.218	906.568
859.4	1106.35	1131.9	1071.85	1071.78	1089.17	1073.38	1110.99	1071.69	1071.39		859.4	288.824	288.222	59.2158	57.7161	106.749	58.879	233.155	57.9107	57.0806		859.4	1074.07	1008.09	907.245	906.616	934.721	907.51	976.578	906.951	906.307
859.3	1172.51	1128.72	1071.87	1071.78	1089.99	1073.36	1107.02	1071.69	1071.4		859.3	279.355	277.159	59.3155	57.7443	109.32	58.8947	219.549	57.9436	57.1218		859.3	1083.97	1005.04	906.976	906.315	935.991	907.2	971.966	906.649	906.012
859.2	1162.6	1126.08	1071.88	1071.78	1090.86	1073.34	1103.53	1071.7	1071.4		859.2	276.541	267.424	59.4177	57.773	112.087	58.9111	207.074	57.9767	57.1631		859.2	1033.65	1002.37	906.691	905.996	937.382	906.871	967.595	906.33	905.698
859.1	1234.61	1123.94	1071.9	1071.78	1091.8	1073.31	1100.48	1071.7	1071.41		859.1	258.384	258.971	59.5225	57.802	115.076	58.9279	195.655	58.0099	57.2043		859.1	1052.74	1000.21	906.495	905.766	939.019	906.631	963.57	906.099	905.473
859	1170.09	1122.26	1071.92	1071.77	1092.81	1073.29	1097.82	1071.7	1071.41		859	244.217	251.773	59.6299	57.8314	118.309	58.9452	185.243	58.0432	57.2456		859	1067.9	998.445	906.266	905.501	940.802	906.357	959.755	905.834	905.214
858.9	1145.36	1120.98	1071.94	1071.77	1093.88	1073.27	1095.5	1071.7	1071.42		858.9	236.036	245.788	59.7402	57.8611	121.817	58.963	175.764	58.0767	57.2868		858.9	1022.87	997.095	906.011	905.21	942.761	906.056	956.151	905.541	904.927
858.8	1100.26	1120.09	1071.96	1071.77	1095.05	1073.25	1093.46	1071.7	1071.42		858.8	235.177	240.983	59.8536	57.8912	125.641	58.9813	167.145	58.1102	57.328		858.8	1092.8	996.287	905.837	904.997	945.035	905.834	952.853	905.328	904.72
858.7	1119.32	1119.53	1071.98	1071.77	1096.3	1073.23	1091.68	1071.71	1071.43		858.7	224.308	237.338	59.9702	57.9216	129.819	59.0001	159.33	58.1439	57.3693		858.7	1017.08	995.844	905.54	904.661	947.458	905.489	949.645	904.991	904.388
858.6	1188.28	1119.29	1072	1071.77	1097.65	1073.21	1090.12	1071.71	1071.43		858.6	226.76	234.833	60.0902	57.9523	134.405	59.0193	152.24	58.1776	57.4105		858.6	1101.72	996.051	905.378	904.458	950.324	905.277	946.775	904.787	904.19
858.5	1130.09	1119.35	1072.02	1071.77	1099.11	1073.19	1088.73	1071.71	1071.44		858.5	211.868	233.468	60.2138	57.9833	139.457	59.039	145.822	58.2115	57.4518		858.5	1017.99	996.663	905.069	904.106	953.402	904.916	943.947	904.434	903.842
858.4	1148.05	1119.69	1072.05	1071.77	1100.69	1073.17	1087.51	1071.71	1071.44		858.4	206.301	233.252	60.3413	58.0146	145.049	59.0591	140.008	58.2455	57.493		858.4	1001.21	998.017	904.908	903.9	957.038	904.702	941.447	904.228	903.641
858.3	1107.01	1120.31	1072.07	1071.77	1102.42	1073.15	1086.42	1071.72	1071.45		858.3	217.391	234.214	60.4729	58.0462	151.27	59.0796	134.736	58.2796	57.5343		858.3	1012.48	999.904	904.637	903.583	961.035	904.376	939.004	903.91	903.328
858.2	1099.23	1121.19	1072.09	1071.77	1104.3	1073.13	1085.44	1071.72	1071.45		858.2	214.448	236.399	60.6088	58.078	158.215	59.1005	129.96	58.3137	57.5755		858.2	988.978	1002.47	904.348	903.246	965.557	904.03	936.697	903.571	902.995
858.1	1174.75	1122.36	1072.12	1071.77	1106.36	1073.12	1084.56	1071.72	1071.46		858.1	204.207	239.878	60.7493	58.1101	166.01	59.1218	125.622	58.348	57.6167		858.1	1033.67	1005.85	904.102	902.949	970.732	903.726	934.579	903.274	902.703
858	1170.23	1123.82	1072.14	1071.77	1108.63	1073.1	1083.77	1071.72	1071.46		858	226.597	244.739	60.8948	58.1424	174.784	59.1435	121.682	58.3824	57.658		858	1041.06	1009.98	903.78	902.574	976.53	903.342	932.516	902.897	902.331
857.9	1145.5	1125.59	1072.17	1071.76	1111.13	1073.08	1083.05	1071.73	1071.47		857.9	232.975	251.1	61.0455	58.175	184.699	59.1656	118.094	58.4169	57.6992		857.9	956.086	1015.01	903.446	902.184	983.095	902.945	930.566	902.507	901.946
857.8	1167.62	1127.69	1072.2	1071.76	1113.9	1073.07	1082.39	1071.73	1071.47		857.8	239.338	259.108	61.202	58.2078	195.942	59.188	114.819	58.4515	57.7405		857.8	1036.79	1021.19	903.264	901.944	990.685	902.697	928.88	902.266	901.71
857.7	1122.71	1130.18	1072.23	1071.77	1116.99	1073.05	1081.8	1071.73	1071.48		857.7	235.02	268.92	61.3644	58.2409	208.7	59.2109	111.826	58.4861	57.7817		857.7	1038.84	1028.31	902.943	901.562	999.109	902.307	927.158	901.882	901.331
857.6	1160.78	1133.09	1072.26	1071.77	1120.46	1073.04	1081.24	1071.73	1071.48		857.6	258.687	280.739	61.5333	58.2741	223.21	59.234	109.082	58.5209	57.8229		857.6	1026.17	1036.58	902.62	901.175	1008.59	901.912	925.529	901.494	900.948
857.5	1142.69	1136.48	1072.29	1071.77	1124.37	1073.02	1080.74	1071.74	1071.49		857.5	271.007	294.765	61.709	58.3075	239.695	59.2575	106.561	58.5557	57.8642		857.5	1069.69	1046.13	902.323	900.81	1019.25	901.54	924.012	901.128	900.586
857.4	1227.99	1140.44	1072.32	1071.77	1128.8	1073.01	1080.27	1071.74	1071.49		857.4	295.311	311.237	61.8922	58.3412	258.42	59.2814	104.239	58.5907	57.9054		857.4	1081.26	1056.93	901.952	900.368	1031.08	901.09	922.5	900.685	900.148
857.3	1214.5	1145.06	1072.36	1071.77	1133.84	1072.99	1079.84	1071.74	1071.5		857.3	306.933	330.413	62.0835	58.375	279.663	59.3055	102.094	58.6257	57.9467		857.3	1123.33	1069.11	901.564	899.905	1044.2	900.62	921.042	900.22	899.688
857.2	1213	1150.42	1072.39	1071.77	1139.61	1072.98	1079.44	1071.75	1071.5		857.2	323.87	352.522	62.2832	58.4091	303.67	59.33	100.108	58.6608	57.9879		857.2	1106.66	1082.81	901.246	899.508	1058.77	900.215	919.718	899.822	899.294
857.1	1233	1156.68	1072.43	1071.77	1146.24	1072.97	1079.07	1071.75	1071.51		857.1	344.79	377.839	62.4923	58.4433	330.734	59.3548	98.2644	58.696	58.0292		857.1	1112.68	1098	900.962	899.139	1074.76	899.84	918.486	899.452	898.929
857	1226.28	1163.97	1072.47	1071.77	1153.87	1072.95	1078.72	1071.75	1071.51		857	378.358	406.567	62.7112	58.4777	361.069	59.3798	96.5503	58.7312	58.0704		857	1107.57	1114.64	900.671	898.76	1092.15	899.453	917.3	899.071	898.552
856.9	1284.03	1172.44	1072.52	1071.77	1162.66	1072.94	1078.39	1071.76	1071.52		856.9	415.241	438.924	62.941	58.5122	394.904	59.4052	94.9524	58.7666	58.1116		856.9	1125.86	1132.58	900.307	898.3	1110.77	898.987	916.086	898.611	898.096
856.8	1339.58	1182.28	1072.56	1071.77	1172.78	1072.93	1078.09	1071.76	1071.52		856.8	448.773	475.079	63.1825	58.5469	432.423	59.4309	93.4587	58.802	58.1529		856.8	1197.81	1151.72	899.915	897.808	1130.54	898.487	914.888	898.117	897.607
856.7	1275.94	1193.67	1072.61	1071.77	1184.44	1072.92	1077.81	1071.76	1071.53		856.7	488.953	515.053	63.4365	58.5818	473.649	59.4568	92.0615	58.8375	58.1941		856.7	1209.81	1171.71	899.402	897.188	1151.11	897.861	913.605	897.496	896.99
856.6	1293.78	1206.82	1072.65	1071.77	1197.83	1072.9	1077.55	1071.76	1071.53		856.6	590.45	558.829	63.7044	58.6168	518.578	59.483	90.7508	58.8731	58.2354		856.6	1241.95	1192.26	898.874	896.546	1172.19	897.213	912.34	896.853	896.351
856.5	1244.54	1221.9	1072.71	1071.78	1213.14	1072.89	1077.3	1071.77	1071.54		856.5	641.93	606.105	63.987	58.652	566.91	59.5095	89.5208	58.9087	58.2766		856.5	1210.02	1212.79	898.296	895.847	1193.2	896.506	911.053	896.152	895.654
856.4	1252.7	1239.12	1072.76	1071.78	1230.58	1072.88	1077.07	1071.77	1071.54		856.4	683.389	656.393	64.2859	58.6873	618.164	59.5363	88.3641	58.9444	58.3178		856.4	1249.29	1232.62	897.759	895.179	1213.48	895.832	909.833	895.483	894.989
856.3	1345.64	1258.64	1072.82	1071.78	1250.29	1072.87	1076.85	1071.77	1071.55		856.3	720.83	708.858	64.6027	58.7228	671.51	59.5632	87.2741	58.9802	58.3591		856.3	1231.84	1250.86	897.271	894.552	1232.12	895.199	908.684	894.855	894.365
856.2	1416.49	1280.59	1072.88	1071.78	1272.41	1072.86	1076.65	1071.78	1071.55		856.2	774.254	762.111	64.9387	58.7584	725.562	59.5905	86.2471	59.0161	58.4003		856.2	1281.26	1266.48	896.824	893.955	1248.11	894.596	907.593	894.256	893.771
856.1	1356.18	1305.06	1072.95	1071.78	1297.04	1072.85	1076.45	1071.78	1071.56		856.1	809.323	814.358	65.2961	58.7941	778.529	59.618	85.2771	59.052	58.4416		856.1	1297.43	1278.28	896.301	893.27	1260.23	893.904	906.441	893.57	893.089
856	1440.57	1331.97	1073.02	1071.78	1324.1	1072.84	1076.27	1071.78	1071.56		856	844.371	863.124	65.6767	58.83	827.937	59.6457	84.3612	59.0881	58.4828		856	1253.4	1285.4	895.76	892.556	1267.64	893.184	905.283	892.854	892.376
855.9	1463.81	1361.19	1073.09	1071.79	1353.44	1072.83	1076.1	1071.79	1071.57		855.9	881.059	905.59	66.0828	58.8659	870.969	59.6737	83.4949	59.1241	58.5241		855.9	1276.13	1287.29	895.309	891.917	1269.79	892.539	904.224	892.214	891.741
855.8	1393.14	1392.28	1073.17	1071.79	1384.64	1072.82	1075.94	1071.79	1071.57		855.8	917.718	938.756	66.5175	58.902	904.626	59.7018	82.6744	59.1603	58.5653		855.8	1324.42	1283.62	894.832	891.238	1266.33	891.854	903.145	891.534	891.064
855.7	1399.86	1424.55	1073.25	1071.79	1417.01	1072.81	1075.79	1071.79	1071.58		855.7	943.014	959.841	66.9831	58.9382	926.128	59.7302	81.8975	59.1965	58.6065		855.7	1168.01	1274.55	894.287	890.472	1257.44	891.082	901.998	890.767	890.301
855.6	1479.23	1456.93	1073.34	1071.79	1449.47	1072.8	1075.64	1071.8	1071.58		855.6	904.279	966.934	67.4836	58.9746	933.563	59.7589	81.1605	59.2327	58.6478		855.6	1278.76	1261.11	894.034	889.981	1244.15	890.585	901.145	890.274	889.811
855.5	1475.92	1487.84	1073.44	1071.79	1480.44	1072.79	1075.51	1071.8	1071.59		855.5	978.183	959.326	68.0222	59.011	926.22	59.7877	80.4617	59.2691	58.689		855.5	1128.86	1243.74	893.607	889.294	1226.88	889.892	900.111	889.585	889.126
855.4	1461.81	1515.34	1073.55	1071.8	1508	1072.78	1075.38	1071.8	1071.59		855.4	960.057	937.728	68.6036	59.0475	904.808	59.8167	79.7982	59.3054	58.7303		855.4	1185.87	1223.99	893.467	888.869	1207.19	889.462	899.357	889.159	888.704
855.3	1444.9	1537.22	1073.66	1071.8	1529.91	1072.78	1075.26	1071.81	1071.6		855.3	940.569	904.055	69.2331	59.0842	871.24	59.846	79.1674	59.3419	58.7715		855.3	1125.28	1202.5	893.253	888.344	1185.73	888.931	898.516	888.632	888.181
855.2	1558.27	1551.38	1073.78	1071.8	1544.1	1072.77	1075.14	1071.81	1071.6		855.2	831.718	861.09	69.9156	59.1209	828.295	59.8754	78.5682	59.3784	58.8127		855.2	1134.06	1180.4	893.176	887.924	1163.6	888.506	897.795	888.211	887.763
855.1	1519.31	1556.3	1073.91	1071.8	1549.03	1072.76	1075.03	1071.81	1071.61		855.1	833.509	811.805	70.6587	59.1577	778.941	59.905	77.9978	59.415	58.854		855.1	1126.81	1158.32	893.117	887.488	1141.45	888.065	897.071	887.774	887.33
855	1473.3	1551.4	1074.06	1071.8	1544.12	1072.75	1074.92	1071.82	1071.61		855	875.275	759.119	71.4691	59.1946	726.09	59.9348	77.4553	59.4516	58.8952		855	1076.68	1136.83	893.11	887.064	1119.84	887.635	896.371	887.349	886.908
854.9	1381.2	1537.25	1074.21	1071.81	1529.93	1072.74	1074.82	1071.82	1071.62		854.9	862.347	705.418	72.3561	59.2317	672.12	59.9648	76.9387	59.4883	58.9365		854.9	1049.09	1116.42	893.235	886.728	1099.25	887.294	895.771	887.011	886.573
854.8	1464.45	1515.4	1074.38	1071.81	1508.03	1072.74	1074.73	1071.82	1071.62		854.8	822.727	652.533	73.3305	59.2688	618.856	59.995	76.4462	59.525	58.9777		854.8	1029.42	1097.3	893.461	886.44	1079.88	887	895.229	886.721	886.287
854.7	1399.17	1487.94	1074.57	1071.81	1480.5	1072.73	1074.64	1071.83	1071.63		854.7	756.415	601.861	74.4034	59.306	567.683	60.0254	75.977	59.5618	59.0189		854.7	1080.63	1079.6	893.781	886.186	1061.87	886.741	894.732	886.466	886.035
854.6	1414	1457.05	1074.78	1071.81	1449.52	1072.72	1074.55	1071.83	1071.63		854.6	776.748	554.219	75.5904	59.3432	519.403	60.0559	75.5293	59.5987	59.0602		854.6	1050.39	1063.29	894.081	885.841	1045.17	886.392	894.154	886.12	885.692
854.5	1398.04	1424.74	1075	1071.82	1417.09	1072.72	1074.47	1071.83	1071.64		854.5	578.39	510.188	76.907	59.3806	474.583	60.0866	75.1024	59.6356	59.1014		854.5	987.865	1048.52	894.515	885.549	1029.91	886.095	893.638	885.827	885.403
854.4	1363.12	1392.51	1075.25	1071.82	1384.71	1072.71	1074.39	1071.84	1071.64		854.4	661.349	470	78.3742	59.418	433.437	60.1175	74.695	59.6725	59.1427		854.4	985.332	1035.35	895.157	885.367	1016.15	885.907	893.24	885.643	885.222
854.3	1311.77	1361.49	1075.53	1071.82	1353.52	1072.7	1074.32	1071.84	1071.65		854.3	529.622	433.716	80.0176	59.4556	395.998	60.1485	74.3056	59.7095	59.1839		854.3	976.092	1023.63	895.92	885.189	1003.71	885.725	892.855	885.463	885.046
854.2	1206.22	1332.39	1075.84	1071.83	1324.2	1072.7	1074.25	1071.84	1071.65		854.2	404.546	401.336	81.8653	59.4931	362.243	60.1797	73.9339	59.7466	59.2252		854.2	1019.04	1013.32	896.843	885.027	992.525	885.558	892.493	885.3	884.885
854.1	1316.24	1305.58	1076.19	1071.83	1297.14	1072.69	1074.18	1071.85	1071.66		854.1	339.46	372.7	83.957	59.5308	331.971	60.2111	73.5785	59.7837	59.2664		854.1	991.2	1004.27	897.866	884.788	982.427	885.315	892.063	885.06	884.649
854	1247.03	1281.28	1076.58	1071.83	1272.54	1072.69	1074.11	1071.85	1071.66		854	374.365	347.676	86.3381	59.5685	305.005	60.2426	73.2389	59.8208	59.3076		854	960.559	996.572	899.163	884.599	973.437	885.121	891.689	884.87	884.461
853.9	1245.8	1259.5	1077.02	1071.83	1250.41	1072.68	1074.05	1071.85	1071.67		853.9	309.26	326.059	89.0717	59.6063	281.079	60.2742	72.9142	59.858	59.3489		853.9	977.994	990.188	900.796	884.463	965.477	884.98	891.376	884.733	884.327
853.8	1245.91	1240.22	1077.52	1071.84	1230.71	1072.67	1073.99	1071.86	1071.67		853.8	152.148	307.657	92.2423	59.6442	259.917	60.306	72.6033	59.8953	59.3901		853.8	956.669	985.022	902.764	884.297	958.361	884.809	891.038	884.565	884.163
853.7	1231.23	1223.29	1078.08	1071.84	1213.29	1072.67	1073.93	1071.86	1071.68		853.7	283.033	292.332	95.9569	59.6821	241.273	60.338	72.306	59.9326	59.4314		853.7	983.462	981.153	905.241	884.168	952.064	884.675	890.744	884.434	884.035
853.6	1237.94	1208.56	1078.74	1071.84	1197.98	1072.66	1073.88	1071.86	1071.68		853.6	97.9119	279.948	100.37	59.7201	224.859	60.37	72.0212	59.9699	59.4726		853.6	998.319	978.545	908.274	883.991	946.421	884.494	890.408	884.256	883.86
853.5	1154.62	1195.86	1079.49	1071.85	1184.61	1072.66	1073.83	1071.87	1071.69		853.5	278.123	270.467	105.68	59.7582	210.44	60.4023	71.7487	60.0073	59.5138		853.5	987.797	977.3	912.049	883.788	941.365	884.287	890.051	884.051	883.658
853.4	1092.12	1185.01	1080.37	1071.85	1172.95	1072.65	1073.78	1071.87	1071.69		853.4	238.328	263.911	112.159	59.7963	197.764	60.4346	71.4877	60.0448	59.5551		853.4	926.34	977.578	916.797	883.603	936.871	884.097	889.717	883.865	883.475
853.3	1182.37	1175.86	1081.41	1071.85	1162.84	1072.65	1073.73	1071.88	1071.7		853.3	263.861	260.407	120.165	59.8345	186.602	60.4671	71.2375	60.0822	59.5963		853.3	1013.26	979.612	922.823	883.526	932.959	884.016	889.497	883.787	883.399
853.2	1136.23	1168.25	1082.64	1071.86	1154.06	1072.64	1073.68	1071.88	1071.7		853.2	302.721	260.2	130.129	59.8728	176.769	60.4997	70.9979	60.1197	59.6376		853.2	1001.47	983.304	930.091	883.295	929.305	883.782	889.129	883.555	883.17
853.1	1148.87	1162.07	1084.14	1071.86	1146.44	1072.64	1073.64	1071.88	1071.71		853.1	286.907	263.646	142.599	59.9111	168.072	60.5325	70.7681	60.1573	59.6788		853.1	1015.07	988.979	938.975	883.086	926.032	883.568	888.785	883.344	882.962
853	1117.24	1157.24	1086	1071.86	1139.83	1072.64	1073.6	1071.89	1071.71		853	229.752	271.197	158.176	59.9494	160.364	60.5653	70.5479	60.1949	59.7201		853	965.78	996.715	949.605	882.852	923.045	883.33	888.422	883.109	882.729
852.9	1123	1153.74	1088.33	1071.87	1134.06	1072.63	1073.56	1071.89	1071.72		852.9	280.593	283.379	177.529	59.9878	153.501	60.5983	70.3368	60.2326	59.7613		852.9	993.952	1006.63	962.14	882.704	920.417	883.178	888.149	882.96	882.583
852.8	1122.08	1151.64	1091.32	1071.87	1129.03	1072.63	1073.52	1071.89	1071.72		852.8	234.094	300.744	201.333	60.0263	147.362	60.6314	70.1342	60.2702	59.8025		852.8	1006.18	1018.42	976.306	882.506	917.975	882.976	887.831	882.761	882.387
852.7	1185.69	1151.05	1095.21	1071.87	1124.61	1072.62	1073.48	1071.9	1071.73		852.7	136.922	323.728	230.117	60.0648	141.852	60.6647	69.94	60.308	59.8438		852.7	1025.15	1031.58	991.635	882.287	915.715	882.753	887.495	882.54	882.169
852.6	1147.65	1152.18	1100.3	1071.88	1120.71	1072.62	1073.44	1071.9	1071.73		852.6	255.749	352.575	264.22	60.1033	136.88	60.698	69.7535	60.3457	59.885		852.6	1008.05	1044.97	1007.01	882.034	913.601	882.496	887.128	882.286	881.917
852.5	1124.08	1155.31	1106.94	1071.88	1117.26	1072.62	1073.41	1071.9	1071.74		852.5	221.237	386.947	303.368	60.1419	132.378	60.7315	69.5748	60.3835	59.9263		852.5	985.519	1056.85	1020.72	881.811	911.674	882.269	886.795	882.061	881.695
852.4	1115.11	1160.76	1115.53	1071.88	1114.17	1072.61	1073.38	1071.91	1071.74		852.4	290.72	425.564	346.348	60.1806	128.283	60.7651	69.4032	60.4214	59.9675		852.4	1024.49	1064.82	1030.36	881.626	909.925	882.081	886.505	881.875	881.512
852.3	1138.32	1168.82	1126.41	1071.88	1111.41	1072.61	1073.35	1071.91	1071.75		852.3	280.195	465.491	390.277	60.2193	124.542	60.7987	69.2385	60.4593	60.0087		852.3	1024.8	1066.59	1033.69	881.373	908.231	881.824	886.149	881.621	881.26
852.2	1181.9	1179.68	1139.8	1071.89	1108.92	1072.61	1073.32	1071.92	1071.75		852.2	340.331	501.48	429.947	60.258	121.115	60.8325	69.0804	60.4972	60.05		852.2	963.503	1061.31	1029.86	881.119	906.643	881.566	885.795	881.366	881.008
852.1	1174.75	1193.19	1155.62	1071.89	1106.66	1072.6	1073.29	1071.92	1071.76		852.1	347.125	526.487	458.353	60.2968	117.963	60.8664	68.9286	60.5351	60.0912		852.1	993.004	1049.98	1019.88	880.973	905.262	881.416	885.552	881.218	880.862
852	1195.78	1208.5	1173.03	1071.9	1104.61	1072.6	1073.26	1071.92	1071.76		852	365.909	533.772	468.784	60.3357	115.058	60.9004	68.783	60.5731	60.1325		852	934.248	1034.61	1005.75	880.774	903.916	881.213	885.259	881.018	880.665
851.9	1184.71	1223.55	1190	1071.9	1102.74	1072.6	1073.23	1071.93	1071.77		851.9	348.684	520.504	458.436	60.3745	112.374	60.9345	68.6432	60.6111	60.1737		851.9	977.012	1017.71	990.027	880.678	902.752	881.114	885.073	880.921	880.571
851.8	1133.22	1234.73	1202.94	1071.9	1101.03	1072.6	1073.2	1071.93	1071.77		851.8	460.783	489.462	430.112	60.4135	109.885	60.9687	68.5089	60.6492	60.215		851.8	1023.98	1000.91	974.32	880.507	901.585	880.94	884.813	880.749	880.401
851.7	1226.5	1238.05	1207.88	1071.91	1099.45	1072.59	1073.18	1071.94	1071.78		851.7	440.869	447.342	390.525	60.4524	107.575	61.003	68.3801	60.6873	60.2562		851.7	988.128	985.26	959.697	880.253	900.399	880.682	884.474	880.494	880.148
851.6	1135.02	1231.62	1202.95	1071.91	1098	1072.59	1073.15	1071.94	1071.78		851.6	479.61	401.126	346.678	60.4914	105.425	61.0374	68.2563	60.7254	60.2974		851.6	944.082	971.424	946.826	880.062	899.336	880.487	884.199	880.301	879.958
851.5	1213.53	1217.3	1190.01	1071.91	1096.66	1072.59	1073.13	1071.94	1071.79		851.5	413.004	356.014	303.781	60.5305	103.424	61.0719	68.1375	60.7636	60.3387		851.5	980.193	959.54	935.851	879.948	898.405	880.37	884.004	880.186	879.845
851.4	1121.94	1199.06	1173.05	1071.92	1095.42	1072.59	1073.11	1071.95	1071.79		851.4	394.386	314.872	264.714	60.5695	101.556	61.1064	68.0235	60.8018	60.3799		851.4	882.545	949.417	926.583	879.77	897.46	880.189	883.748	880.007	879.668
851.3	1103.54	1180.47	1155.65	1071.92	1094.27	1072.58	1073.09	1071.95	1071.8		851.3	347.758	278.901	230.694	60.6086	99.8092	61.1411	67.914	60.84	60.4212		851.3	943.831	941.112	919.086	879.764	896.732	880.179	883.666	879.999	879.663
851.2	1160.27	1163.56	1139.85	1071.92	1093.2	1072.58	1073.07	1071.96	1071.8		851.2	267.788	248.367	201.992	60.6478	98.1756	61.1758	67.8089	60.8783	60.4624		851.2	880.842	934.132	912.869	879.65	895.939	880.062	883.477	879.884	879.55
851.1	1123.36	1149.13	1126.46	1071.93	1092.2	1072.58	1073.05	1071.96	1071.81		851.1	245.144	222.919	178.271	60.687	96.644	61.2107	67.708	60.9166	60.5037		851.1	913.998	928.478	907.936	879.647	895.296	880.055	883.402	879.879	879.548
851	1071.36	1137.3	1115.59	1071.93	1091.28	1072.58	1073.03	1071.96	1071.81		851	241.162	202.022	159	60.7262	95.2081	61.2456	67.6112	60.9549	60.5449		851	864.27	923.757	903.899	879.585	894.631	879.99	883.27	879.816	879.487
850.9	1154.71	1127.81	1107.02	1071.94	1090.41	1072.58	1073.01	1071.97	1071.82		850.9	147.841	184.993	143.506	60.7654	93.8596	61.2806	67.5183	60.9933	60.5861		850.9	885.301	919.93	900.719	879.611	894.087	880.013	883.228	879.841	879.514
850.8	1119.1	1120.34	1100.38	1071.94	1089.6	1072.57	1072.99	1071.97	1071.82		850.8	59.8504	171.154	131.118	60.8047	92.591	61.3157	67.4291	61.0316	60.6274		850.8	889.014	916.702	898.105	879.6	893.537	879.999	883.15	879.829	879.504
850.7	1116.8	1114.46	1095.31	1071.94	1088.84	1072.57	1072.97	1071.98	1071.83		850.7	147.861	159.9	121.237	60.844	91.3978	61.3509	67.3436	61.0701	60.6686		850.7	947.65	913.968	895.954	879.582	893.01	879.978	883.068	879.81	879.487
850.6	1060.71	1109.84	1091.43	1071.95	1088.13	1072.57	1072.96	1071.98	1071.83		850.6	131.869	150.678	113.314	60.8833	90.2732	61.3862	67.2615	61.1085	60.7099		850.6	927.532	911.526	894.067	879.461	892.406	879.854	882.884	879.687	879.367
850.5	1134.56	1106.16	1088.45	1071.95	1087.46	1072.57	1072.94	1071.98	1071.84		850.5	83.8752	143.049	106.918	60.9227	89.2134	61.4215	67.1829	61.147	60.7511		850.5	900.629	909.429	892.499	879.375	891.862	879.765	882.737	879.601	879.282
850.4	1093.41	1103.17	1086.12	1071.95	1086.84	1072.57	1072.92	1071.99	1071.84		850.4	59.8813	136.653	101.69	60.9621	88.2131	61.4569	67.1075	61.1855	60.7923		850.4	892.357	907.629	891.201	879.337	891.39	879.723	882.639	879.561	879.244
850.3	1127.2	1100.71	1084.28	1071.96	1086.25	1072.57	1072.91	1071.99	1071.85		850.3	85.2214	131.212	97.3591	61.0016	87.2677	61.4924	67.0352	61.224	60.8336		850.3	878.692	906.045	890.096	879.312	890.954	879.696	882.557	879.536	879.221
850.2	1084.63	1098.63	1082.8	1071.96	1085.69	1072.56	1072.9	1072	1071.85		850.2	98.5612	126.525	93.727	61.041	86.3745	61.5279	66.9659	61.2626	60.8748		850.2	856.932	904.649	889.157	879.313	890.562	879.693	882.501	879.534	879.222
850.1	1135.83	1096.85	1081.57	1071.97	1085.17	1072.56	1072.88	1072	1071.86		850.1	90.5671	122.432	90.6389	61.0805	85.5289	61.5636	66.8995	61.3011	60.9161		850.1	927.48	903.43	888.374	879.351	890.227	879.729	882.484	879.572	879.261
850	1114.85	1095.3	1080.54	1071.97	1084.67	1072.56	1072.87	1072	1071.86		850	118.573	118.825	87.9878	61.12	84.7288	61.5993	66.836	61.3398	60.9573		850	966.197	902.203	887.564	879.265	889.787	879.64	882.345	879.485	879.177
849.9	1088.32	1093.93	1079.67	1071.97	1084.2	1072.56	1072.86	1072.01	1071.87		849.9	86.5767	115.615	85.6892	61.1596	83.9706	61.635	66.7752	61.3784	60.9986		849.9	915.359	901.009	886.769	879.111	889.295	879.483	882.138	879.329	879.023
849.8	1100.56	1092.71	1078.93	1071.98	1083.76	1072.56	1072.84	1072.01	1071.87		849.8	34.5806	112.736	83.6799	61.1991	83.2512	61.6709	66.7169	61.4171	61.0398		849.8	915.186	899.992	886.133	879.046	888.908	879.415	882.023	879.264	878.959
849.7	1108.86	1091.62	1078.28	1071.98	1083.35	1072.56	1072.83	1072.02	1071.88		849.7	50.586	110.141	81.9147	61.2387	82.5689	61.7068	66.6613	61.4558	61.081		849.7	945.814	899.051	885.557	878.981	888.536	879.348	881.908	879.198	878.895
849.6	1160.26	1090.64	1077.72	1071.99	1082.95	1072.56	1072.82	1072.02	1071.88		849.6	127.926	107.787	80.3538	61.2784	81.9207	61.7428	66.608	61.4945	61.1223		849.6	913.635	898.123	884.98	878.863	888.124	879.226	881.741	879.078	878.778
849.5	1089.74	1089.74	1077.24	1071.99	1082.57	1072.56	1072.81	1072.03	1071.89		849.5	58.5969	105.644	78.9691	61.318	81.3053	61.7788	66.5572	61.5332	61.1635		849.5	914.794	897.312	884.504	878.801	887.781	879.162	881.631	879.015	878.716
849.4	1068.38	1088.93	1076.81	1071.99	1082.22	1072.56	1072.8	1072.03	1071.89		849.4	-0.06441	103.684	77.7349	61.3577	80.7202	61.815	66.5086	61.572	61.2048		849.4	949.438	896.552	884.065	878.736	887.449	879.095	881.521	878.949	878.653
849.3	1116.75	1088.18	1076.43	1072	1081.88	1072.56	1072.79	1072.03	1071.9		849.3	9.27691	101.885	76.6305	61.3974	80.1632	61.8511	66.4623	61.6108	61.246		849.3	969.503	895.778	883.601	878.611	887.067	878.966	881.35	878.822	878.528
849.2	1118.47	1087.5	1076.09	1072	1081.56	1072.56	1072.78	1072.04	1071.9		849.2	61.2873	100.229	75.64	61.4371	79.6334	61.8874	66.4181	61.6496	61.2873		849.2	910.644	895.011	883.131	878.45	886.661	878.803	881.145	878.66	878.368
849.1	1089.28	1086.87	1075.79	1072.01	1081.25	1072.56	1072.77	1072.04	1071.91		849.1	62.6315	98.5733	74.6496	61.4768	79.1036	61.9236	66.3739	61.6884	61.3285		849.1	878.311	894.387	882.792	878.392	886.368	878.743	881.045	878.602	878.311
849	1094.8	1086.28	1075.53	1072.01	1080.96	1072.56	1072.76	1072.05	1071.91		849	4.9875	96.9174	73.6591	61.5165	78.5738	61.9598	66.3297	61.7272	61.3697		849	845.977	893.762	882.453	878.335	886.076	878.683	880.944	878.543	878.254

## Sheet: Fig. 2f
Fig. 2f
FeP-NiMoP2/FNF P 2p								FeP-MoP/FF P 2p
bingding energy (eV)	Intensity	fit	peak1	peak2	peak3	background		bingding energy (eV)	Intensity	fit	peak1	peak2	peak3	background
143	126.667	116.661	116.082	116.073	116.496	116		143	100	100.316	100.049	100.037	100.231	100
142.95	128	116.668	116.083	116.073	116.501	116		142.95	128	100.319	100.05	100.038	100.233	100
142.9	126.667	116.674	116.083	116.074	116.507	116		142.9	122.667	100.322	100.05	100.038	100.236	100
142.85	116	116.681	116.084	116.074	116.512	116		142.85	130.667	100.325	100.05	100.038	100.238	100
142.8	122.667	116.687	116.085	116.075	116.517	116		142.8	109.333	100.328	100.049	100.037	100.241	100
142.75	134.667	116.694	116.085	116.076	116.522	116		142.75	112	100.331	100.05	100.038	100.243	100
142.7	106.667	116.701	116.086	116.076	116.528	116		142.7	97.3333	100.334	100.05	100.038	100.246	100
142.65	101.333	116.707	116.086	116.077	116.533	116		142.65	125.333	100.337	100.05	100.038	100.248	100
142.6	116	116.715	116.087	116.077	116.539	116		142.6	118.667	100.34	100.051	100.039	100.251	100
142.55	129.333	116.722	116.088	116.078	116.545	116		142.55	112	100.344	100.051	100.039	100.253	100
142.5	124	116.729	116.088	116.078	116.55	116		142.5	118.667	100.347	100.052	100.039	100.256	100
142.45	121.333	116.736	116.089	116.079	116.556	116		142.45	118.667	100.35	100.052	100.04	100.259	100
142.4	125.333	116.744	116.09	116.08	116.562	116		142.4	98.6667	100.354	100.052	100.04	100.261	100
142.35	113.333	116.751	116.09	116.08	116.568	116		142.35	98.6667	100.357	100.053	100.04	100.264	100
142.3	98.6667	116.759	116.091	116.081	116.574	116		142.3	109.333	100.361	100.053	100.04	100.267	100
142.25	98.6667	116.767	116.092	116.082	116.581	116		142.25	117.333	100.365	100.053	100.041	100.27	100
142.2	129.333	116.775	116.092	116.082	116.587	116		142.2	117.333	100.368	100.054	100.041	100.273	100
142.15	121.333	116.783	116.093	116.083	116.594	116		142.15	113.333	100.372	100.054	100.041	100.276	100
142.1	114.667	116.791	116.094	116.084	116.6	116		142.1	124	100.376	100.055	100.042	100.279	100
142.05	121.333	116.799	116.094	116.084	116.607	116		142.05	122.667	100.379	100.055	100.042	100.282	100
142	126.667	116.808	116.095	116.085	116.614	116		142	102.667	100.383	100.056	100.042	100.285	100
141.95	118.667	116.816	116.096	116.086	116.621	116		141.95	109.333	100.387	100.056	100.043	100.288	100
141.9	108	116.825	116.097	116.086	116.627	116		141.9	120	100.391	100.056	100.043	100.292	100
141.85	104	116.834	116.097	116.087	116.635	116		141.85	121.333	100.395	100.057	100.043	100.295	100
141.8	117.333	116.843	116.098	116.088	116.642	116		141.8	105.333	100.4	100.057	100.044	100.298	100
141.75	146.667	116.852	116.099	116.088	116.649	116		141.75	124	100.404	100.058	100.044	100.302	100
141.7	110.667	116.861	116.1	116.089	116.657	116		141.7	106.667	100.408	100.058	100.045	100.305	100
141.65	113.333	116.871	116.1	116.09	116.665	116		141.65	105.333	100.412	100.059	100.045	100.309	100
141.6	112	116.88	116.101	116.091	116.672	116		141.6	102.667	100.417	100.059	100.045	100.312	100
141.55	105.333	116.89	116.102	116.091	116.68	116		141.55	118.667	100.421	100.06	100.046	100.316	100
141.5	136	116.9	116.103	116.092	116.688	116		141.5	116	100.426	100.06	100.046	100.32	100
141.45	134.667	116.91	116.104	116.093	116.697	116		141.45	117.333	100.43	100.061	100.046	100.324	100
141.4	133.333	116.92	116.104	116.094	116.705	116		141.4	96	100.435	100.061	100.047	100.328	100
141.35	124	116.931	116.105	116.094	116.713	116		141.35	109.333	100.44	100.062	100.047	100.332	100
141.3	124	116.941	116.106	116.095	116.722	116		141.3	108	100.445	100.062	100.048	100.335	100
141.25	101.333	116.952	116.107	116.096	116.731	116		141.25	105.333	100.45	100.063	100.048	100.34	100
141.2	92	116.963	116.108	116.097	116.74	116		141.2	114.667	100.455	100.063	100.049	100.344	100
141.15	124	116.975	116.109	116.098	116.749	116		141.15	94.6667	100.46	100.064	100.049	100.348	100
141.1	129.333	116.986	116.11	116.099	116.758	116		141.1	108	100.465	100.064	100.049	100.352	100
141.05	120	116.998	116.111	116.1	116.768	116		141.05	100	100.471	100.065	100.05	100.357	100
141	120	117.009	116.111	116.1	116.778	116		141	97.3333	100.476	100.065	100.05	100.361	100
140.95	124	117.021	116.112	116.101	116.787	116		140.95	109.333	100.482	100.066	100.051	100.366	100
140.9	108	117.034	116.113	116.102	116.797	116		140.9	114.667	100.487	100.066	100.051	100.37	100
140.85	110.667	117.046	116.114	116.103	116.808	116		140.85	126.667	100.493	100.067	100.052	100.375	100
140.8	98.6667	117.059	116.115	116.104	116.818	116		140.8	94.6667	100.499	100.067	100.052	100.38	100
140.75	129.333	117.072	116.116	116.105	116.829	116		140.75	109.333	100.505	100.068	100.052	100.385	100
140.7	109.333	117.085	116.117	116.106	116.84	116		140.7	105.333	100.511	100.069	100.053	100.39	100
140.65	113.333	117.099	116.118	116.107	116.851	116		140.65	114.667	100.517	100.069	100.053	100.395	100
140.6	120	117.112	116.119	116.108	116.862	116		140.6	81.3333	100.523	100.07	100.054	100.4	100
140.55	109.333	117.126	116.12	116.109	116.874	116		140.55	96	100.529	100.07	100.054	100.406	100
140.5	128	117.141	116.121	116.11	116.885	116		140.5	109.333	100.536	100.071	100.055	100.411	100
140.45	112	117.155	116.122	116.111	116.897	116		140.45	133.333	100.543	100.072	100.055	100.416	100
140.4	120	117.17	116.123	116.112	116.91	116		140.4	97.3333	100.549	100.072	100.056	100.422	100
140.35	118.667	117.185	116.124	116.113	116.922	116		140.35	121.333	100.556	100.073	100.056	100.428	100
140.3	122.667	117.201	116.126	116.114	116.935	116		140.3	110.667	100.563	100.073	100.057	100.434	100
140.25	106.667	117.216	116.127	116.115	116.948	116		140.25	101.333	100.57	100.074	100.058	100.44	100
140.2	118.667	117.232	116.128	116.116	116.961	116		140.2	121.333	100.577	100.075	100.058	100.446	100
140.15	120	117.249	116.129	116.117	116.975	116		140.15	110.667	100.585	100.075	100.059	100.452	100
140.1	105.333	117.266	116.13	116.118	116.989	116		140.1	121.333	100.592	100.076	100.059	100.459	100
140.05	92	117.282	116.131	116.12	117.003	116		140.05	117.333	100.6	100.077	100.06	100.465	100
140	98.6667	117.3	116.132	116.121	117.017	116		140	96	100.608	100.077	100.06	100.472	100
139.95	133.333	117.318	116.134	116.122	117.032	116		139.95	100	100.616	100.078	100.061	100.478	100
139.9	112	117.336	116.135	116.123	117.047	116		139.9	109.333	100.624	100.079	100.061	100.485	100
139.85	105.333	117.354	116.136	116.124	117.062	116		139.85	94.6667	100.632	100.08	100.062	100.493	100
139.8	121.333	117.373	116.137	116.125	117.078	116		139.8	112	100.641	100.08	100.063	100.5	100
139.75	102.667	117.393	116.139	116.127	117.094	116		139.75	130.667	100.65	100.081	100.063	100.507	100
139.7	125.333	117.412	116.14	116.128	117.111	116		139.7	110.667	100.659	100.082	100.064	100.515	100
139.65	117.333	117.433	116.141	116.129	117.127	116		139.65	100	100.668	100.082	100.065	100.523	100
139.6	125.333	117.453	116.142	116.13	117.145	116		139.6	106.667	100.677	100.083	100.065	100.531	100
139.55	116	117.475	116.144	116.132	117.162	116		139.55	113.333	100.686	100.084	100.066	100.539	100
139.5	124	117.496	116.145	116.133	117.18	116		139.5	132	100.696	100.085	100.067	100.547	100
139.45	101.333	117.518	116.147	116.134	117.199	116		139.45	106.667	100.706	100.086	100.067	100.555	100
139.4	109.333	117.541	116.148	116.136	117.218	116		139.4	88	100.716	100.087	100.068	100.564	100
139.35	117.333	117.564	116.149	116.137	117.237	116		139.35	94.6667	100.726	100.087	100.069	100.573	100
139.3	129.333	117.587	116.151	116.139	117.257	116		139.3	98.6667	100.737	100.088	100.069	100.582	100
139.25	112	117.612	116.152	116.14	117.277	116		139.25	117.333	100.748	100.089	100.07	100.591	100
139.2	100	117.636	116.154	116.141	117.298	116		139.2	104	100.759	100.09	100.071	100.601	100
139.15	104	117.662	116.155	116.143	117.319	116		139.15	105.333	100.77	100.091	100.072	100.611	100
139.1	161.333	117.688	116.157	116.144	117.341	116		139.1	105.333	100.782	100.092	100.072	100.621	100
139.05	106	117.714	116.158	116.146	117.364	116		139.05	97.3333	100.793	100.093	100.073	100.631	100
139	124	117.741	116.16	116.148	117.386	116		139	118.667	100.805	100.094	100.074	100.642	100
138.95	152	117.769	116.162	116.149	117.41	116		138.95	133.333	100.818	100.094	100.075	100.652	100
138.9	106.667	117.798	116.163	116.151	117.434	116		138.9	109.333	100.831	100.095	100.075	100.663	100
138.85	118.667	117.827	116.165	116.152	117.459	116		138.85	140	100.843	100.096	100.076	100.675	100
138.8	129.333	117.857	116.166	116.154	117.484	116		138.8	112	100.857	100.097	100.077	100.686	100
138.75	156	117.888	116.168	116.156	117.51	116		138.75	102.667	100.87	100.098	100.078	100.698	100
138.7	118.667	117.92	116.17	116.157	117.537	116		138.7	113.333	100.884	100.099	100.079	100.711	100
138.65	124	117.952	116.171	116.159	117.564	116		138.65	112	100.898	100.1	100.08	100.723	100
138.6	148	117.985	116.173	116.161	117.592	116		138.6	105.333	100.913	100.101	100.081	100.736	100
138.55	110.667	118.019	116.175	116.163	117.621	116		138.55	105.333	100.928	100.102	100.081	100.749	100
138.5	129.333	118.055	116.177	116.165	117.651	116		138.5	90.6667	100.944	100.103	100.082	100.763	100
138.45	128	118.09	116.179	116.166	117.681	116		138.45	113.333	100.959	100.105	100.083	100.777	100
138.4	108	118.127	116.181	116.168	117.713	116		138.4	100	100.976	100.106	100.084	100.792	100
138.35	110.667	118.165	116.183	116.17	117.745	116		138.35	98.6667	100.992	100.107	100.085	100.806	100
138.3	112	118.204	116.184	116.172	117.778	116		138.3	108	101.009	100.108	100.086	100.822	100
138.25	120	118.245	116.186	116.174	117.812	116		138.25	118.667	101.027	100.109	100.087	100.837	100
138.2	113.333	118.286	116.189	116.176	117.848	116		138.2	114.667	101.045	100.11	100.088	100.853	100
138.15	104	118.328	116.191	116.178	117.884	116		138.15	114.667	101.063	100.111	100.089	100.87	100
138.1	129.333	118.372	116.193	116.18	117.921	116		138.1	102.667	101.082	100.113	100.09	100.887	100
138.05	141.333	118.417	116.195	116.183	117.959	116		138.05	106.667	101.102	100.114	100.091	100.904	100
138	144	118.463	116.197	116.185	117.999	116		138	110.667	101.122	100.115	100.092	100.923	100
137.95	118.667	118.51	116.199	116.187	118.039	116		137.95	109.333	101.142	100.116	100.094	100.941	100
137.9	129.333	118.559	116.201	116.189	118.081	116		137.9	114.667	101.164	100.118	100.095	100.96	100
137.85	120	118.61	116.204	116.192	118.124	116		137.85	126.667	101.186	100.119	100.096	100.98	100
137.8	137.333	118.662	116.206	116.194	118.169	116		137.8	96	101.208	100.12	100.097	101.001	100
137.75	141.333	118.716	116.208	116.196	118.215	116		137.75	109.333	101.231	100.122	100.098	101.022	100
137.7	125.333	118.771	116.21	116.199	118.262	116		137.7	101.333	101.255	100.123	100.099	101.043	100
137.65	132	118.828	116.213	116.201	118.311	116		137.65	110.667	101.279	100.124	100.101	101.066	100
137.6	126.667	118.887	116.215	116.204	118.362	116		137.6	101.333	101.305	100.126	100.102	101.089	100
137.55	121.333	118.948	116.218	116.206	118.414	116		137.55	120	101.331	100.127	100.103	101.113	100
137.5	134.667	119.011	116.22	116.209	118.468	116		137.5	110.667	101.358	100.129	100.104	101.137	100
137.45	141.333	119.076	116.223	116.212	118.524	116		137.45	130.667	101.385	100.13	100.106	101.163	100
137.4	117.333	119.143	116.226	116.214	118.582	116		137.4	122.667	101.414	100.132	100.107	101.189	100
137.35	133.333	119.212	116.228	116.217	118.641	116		137.35	110.667	101.444	100.133	100.109	101.216	100
137.3	129.333	119.284	116.231	116.22	118.703	116		137.3	128	101.474	100.135	100.11	101.245	100
137.25	106.667	119.358	116.234	116.223	118.767	116		137.25	116	101.505	100.137	100.111	101.274	100
137.2	145.333	119.435	116.237	116.226	118.833	116		137.2	117.333	101.538	100.138	100.113	101.304	100
137.15	136	119.514	116.24	116.229	118.901	116		137.15	106.667	101.572	100.14	100.114	101.335	100
137.1	133.333	119.596	116.242	116.232	118.972	116		137.1	96	101.606	100.142	100.116	101.368	100
137.05	126.667	119.682	116.245	116.235	119.046	116		137.05	98.6667	101.642	100.144	100.117	101.401	100
137	140	119.77	116.248	116.238	119.122	116		137	98.6667	101.68	100.145	100.119	101.436	100
136.95	137.333	119.862	116.251	116.241	119.202	116		136.95	101.333	101.718	100.147	100.121	101.472	100
136.9	130.667	119.957	116.255	116.244	119.284	116		136.9	102.667	101.758	100.149	100.122	101.51	100
136.85	108	120.056	116.258	116.248	119.369	116		136.85	100	101.799	100.151	100.124	101.549	100
136.8	128	120.159	116.261	116.251	119.458	116		136.8	94.6667	101.842	100.153	100.126	101.589	100
136.75	149.333	120.266	116.264	116.255	119.551	116		136.75	109.333	101.887	100.155	100.127	101.631	100
136.7	117.333	120.377	116.268	116.258	119.647	116		136.7	108	101.933	100.157	100.129	101.675	100
136.65	138.667	120.492	116.271	116.262	119.746	116		136.65	92	101.981	100.159	100.131	101.72	100
136.6	134.667	120.613	116.275	116.266	119.851	116		136.6	110.667	102.03	100.161	100.133	101.768	100
136.55	116	120.738	116.278	116.27	119.959	116		136.55	93.3333	102.082	100.163	100.135	101.817	100
136.5	110.667	120.868	116.282	116.273	120.072	116		136.5	114.667	102.136	100.165	100.137	101.868	100
136.45	118.667	121.004	116.286	116.278	120.19	116		136.45	105.333	102.192	100.167	100.139	101.922	100
136.4	105.333	121.146	116.29	116.282	120.313	116		136.4	113.333	102.25	100.169	100.141	101.978	100
136.35	140	121.295	116.293	116.286	120.441	116		136.35	125.333	102.311	100.172	100.143	102.036	100
136.3	120	121.449	116.297	116.29	120.575	116		136.3	132	102.374	100.174	100.145	102.097	100
136.25	118.667	121.611	116.302	116.294	120.715	116		136.25	113.333	102.439	100.176	100.147	102.16	100
136.2	104	121.781	116.306	116.299	120.862	116		136.2	114.667	102.508	100.179	100.149	102.227	100
136.15	119.333	121.958	116.31	116.303	121.015	116		136.15	92	102.58	100.181	100.152	102.296	100
136.1	137.333	122.143	116.314	116.308	121.176	116		136.1	109.333	102.655	100.184	100.154	102.369	100
136.05	126.667	122.338	116.319	116.313	121.344	116		136.05	105.333	102.733	100.186	100.156	102.446	100
136	132	122.542	116.323	116.318	121.521	116		136	125.333	102.815	100.189	100.159	102.526	100
135.95	122	122.756	116.328	116.323	121.706	116		135.95	112	102.901	100.192	100.161	102.61	100
135.9	133.333	122.981	116.332	116.328	121.901	116		135.9	98.6667	102.99	100.194	100.164	102.698	100
135.85	142.667	123.218	116.337	116.333	122.106	116		135.85	93.3333	103.084	100.197	100.167	102.79	100
135.8	134.667	123.467	116.342	116.338	122.321	116		135.8	108	103.183	100.2	100.169	102.888	100
135.75	136	123.729	116.347	116.344	122.548	116		135.75	112	103.287	100.203	100.172	102.99	100
135.7	130.667	124.006	116.352	116.35	122.787	116		135.7	117.333	103.396	100.206	100.175	103.098	100
135.65	133.333	124.298	116.357	116.355	123.038	116		135.65	104	103.51	100.209	100.178	103.212	100
135.6	117.333	124.607	116.363	116.361	123.305	116		135.6	121.333	103.63	100.212	100.181	103.332	100
135.55	148	124.934	116.368	116.367	123.586	116		135.55	92	103.757	100.215	100.184	103.459	100
135.5	145.333	125.28	116.374	116.374	123.883	116		135.5	97.3333	103.891	100.219	100.187	103.593	100
135.45	134.667	125.648	116.379	116.38	124.198	116		135.45	96	104.032	100.222	100.19	103.734	100
135.4	125.333	126.038	116.385	116.387	124.533	116		135.4	104	104.181	100.225	100.193	103.885	100
135.35	110.667	126.454	116.391	116.393	124.888	116		135.35	94.6667	104.339	100.229	100.197	104.044	100
135.3	119.333	126.897	116.397	116.4	125.266	116		135.3	117.333	104.507	100.232	100.2	104.213	100
135.25	117.333	127.371	116.404	116.407	125.669	116		135.25	112	104.684	100.236	100.204	104.394	100
135.2	117.333	127.879	116.41	116.415	126.1	116		135.2	112	104.872	100.24	100.207	104.585	100
135.15	128	128.424	116.417	116.422	126.56	116		135.15	109.333	105.072	100.244	100.211	104.79	100
135.1	120	129.01	116.423	116.43	127.054	116		135.1	106.667	105.285	100.248	100.215	105.009	100
135.05	128	129.643	116.43	116.438	127.585	116		135.05	114.667	105.513	100.252	100.219	105.243	100
135	132	130.328	116.437	116.446	128.157	116		135	102.667	105.756	100.256	100.223	105.495	100
134.95	116	131.071	116.445	116.454	128.775	116		134.95	107.333	106.017	100.26	100.227	105.765	100
134.9	126	131.879	116.452	116.463	129.445	116		134.9	104.667	106.297	100.264	100.231	106.057	100
134.85	149.333	132.761	116.46	116.471	130.172	116		134.85	102	106.599	100.269	100.236	106.373	100
134.8	153.333	133.726	116.467	116.48	130.965	116		134.8	100	106.925	100.273	100.24	106.715	100
134.75	130.667	134.785	116.475	116.49	131.83	116		134.75	109	107.278	100.278	100.245	107.088	100
134.7	158.667	135.948	116.484	116.499	132.779	116		134.7	108	107.661	100.283	100.25	107.495	100
134.65	149.333	137.23	116.492	116.509	133.82	116		134.65	117.333	108.079	100.288	100.255	107.94	100
134.6	149.333	138.645	116.501	116.519	134.966	116		134.6	107.333	108.536	100.293	100.26	108.429	100
134.55	132	140.207	116.509	116.53	136.229	116		134.55	108.4	109.037	100.298	100.265	108.969	100
134.5	165.333	141.934	116.519	116.541	137.625	116		134.5	97.2	109.588	100.303	100.27	109.564	100
134.45	145.333	143.845	116.528	116.552	139.168	116		134.45	107.6	110.196	100.309	100.276	110.224	100
134.4	142.667	145.958	116.537	116.563	140.875	116		134.4	106.8	110.869	100.314	100.282	110.957	100
134.35	174.667	148.293	116.547	116.575	142.765	116		134.35	114	111.614	100.32	100.287	111.771	100
134.3	156	150.872	116.557	116.587	144.857	116		134.3	121.2	112.442	100.326	100.294	112.677	100
134.25	176	153.714	116.568	116.6	147.171	116		134.25	104.4	113.363	100.332	100.3	113.688	100
134.2	196	156.841	116.579	116.613	149.727	116		134.2	110.8	114.387	100.338	100.306	114.812	100
134.15	192	160.275	116.59	116.626	152.546	116		134.15	106	115.527	100.345	100.313	116.065	100
134.1	161.333	164.032	116.601	116.64	155.65	116		134.1	118.8	116.796	100.351	100.32	117.459	100
134.05	184	168.132	116.612	116.654	159.059	116		134.05	128.4	118.206	100.358	100.327	119.008	100
134	172	172.585	116.624	116.669	162.791	116		134	109.2	119.77	100.365	100.335	120.724	100
133.95	190.667	177.405	116.637	116.685	166.865	116		133.95	126.8	121.503	100.372	100.342	122.62	100
133.9	188	182.594	116.65	116.701	171.292	116		133.9	127.6	123.417	100.38	100.35	124.711	100
133.85	170.667	188.147	116.663	116.717	176.084	116		133.85	138	125.526	100.388	100.359	127.005	100
133.8	228	194.048	116.676	116.734	181.244	116		133.8	145.2	127.839	100.395	100.367	129.513	100
133.75	182.667	200.263	116.69	116.752	186.767	116		133.75	130	130.367	100.404	100.376	132.241	100
133.7	181.333	206.749	116.704	116.77	192.637	116		133.7	138	133.114	100.412	100.385	135.189	100
133.65	205.333	213.428	116.719	116.789	198.822	116		133.65	150.8	136.083	100.421	100.394	138.356	100
133.6	242.667	220.198	116.735	116.808	205.274	116		133.6	132.4	139.272	100.43	100.404	141.728	100
133.55	240	226.925	116.75	116.829	211.919	116		133.55	143.6	142.666	100.439	100.414	145.282	100
133.5	240	233.437	116.767	116.85	218.655	116		133.5	150	146.244	100.448	100.425	148.983	100
133.45	285.333	239.537	116.784	116.872	225.346	116		133.45	141.2	149.969	100.458	100.436	152.775	100
133.4	228	244.994	116.801	116.895	231.821	116		133.4	156.4	153.785	100.468	100.447	156.585	100
133.35	229.333	249.574	116.819	116.919	237.881	116		133.35	157.2	157.621	100.479	100.459	160.314	100
133.3	266.667	253.052	116.838	116.943	243.299	116		133.3	145.2	161.377	100.49	100.472	163.84	100
133.25	294.667	255.241	116.857	116.969	247.837	116		133.25	158	164.932	100.501	100.484	167.025	100
133.2	276	256.017	116.877	116.996	251.272	116		133.2	158	168.145	100.513	100.498	169.715	100
133.15	253.333	255.336	116.897	117.024	253.415	116		133.15	146.8	170.866	100.525	100.512	171.767	100
133.1	273.333	253.242	116.918	117.053	254.144	116		133.1	171.6	172.949	100.537	100.526	173.054	100
133.05	237.333	249.859	116.941	117.083	253.415	116		133.05	156.4	174.27	100.55	100.542	173.493	100
133	261.333	245.377	116.963	117.115	251.271	116		133	182	174.743	100.563	100.557	173.054	100
132.95	257.333	240.016	116.987	117.148	247.836	116		132.95	170.8	174.34	100.577	100.574	171.767	100
132.9	234.667	234.015	117.012	117.182	243.299	116		132.9	150.8	173.091	100.592	100.591	169.716	100
132.85	246	227.6	117.037	117.219	237.881	116		132.85	159.6	171.078	100.607	100.609	167.025	100
132.8	242	220.973	117.064	117.256	231.821	116		132.8	146.8	168.428	100.622	100.628	163.84	100
132.75	210	214.307	117.091	117.296	225.344	116		132.75	162.8	165.287	100.638	100.648	160.314	100
132.7	236.667	207.732	117.12	117.337	218.653	116		132.7	160.4	161.805	100.655	100.669	156.586	100
132.65	211.333	201.352	117.15	117.381	211.919	116		132.65	173.2	158.124	100.672	100.69	152.776	100
132.6	216.667	195.243	117.181	117.426	205.274	116		132.6	161.2	154.363	100.691	100.713	148.983	100
132.55	204.667	189.453	117.213	117.474	198.822	116		132.55	146.8	150.622	100.709	100.737	145.282	100
132.5	198	184.015	117.247	117.525	192.635	116		132.5	144.4	146.976	100.729	100.762	141.728	100
132.45	187.333	178.943	117.282	117.578	186.765	116		132.45	141.2	143.478	100.749	100.789	138.357	100
132.4	199.333	174.243	117.318	117.633	181.244	116		132.4	148.4	140.167	100.771	100.817	135.19	100
132.35	139.333	169.911	117.356	117.692	176.084	116		132.35	144.4	137.063	100.793	100.846	132.241	100
132.3	204.667	165.94	117.396	117.754	171.292	116		132.3	129.2	134.18	100.816	100.877	129.513	100
132.25	195.333	162.315	117.437	117.819	166.863	116		132.25	129.2	131.523	100.84	100.909	127.005	100
132.2	163.333	159.019	117.481	117.888	162.79	116		132.2	126.8	129.088	100.866	100.944	124.711	100
132.15	159.333	156.033	117.526	117.961	159.059	116		132.15	144.4	126.872	100.892	100.981	122.621	100
132.1	195.333	153.338	117.573	118.038	155.65	116		132.1	138	124.864	100.92	101.019	120.724	100
132.05	168.667	150.913	117.623	118.12	152.546	116		132.05	126	123.055	100.949	101.06	119.008	100
132	192.667	148.739	117.675	118.207	149.726	116		132	143.6	121.431	100.979	101.103	117.459	100
131.95	187.333	146.794	117.73	118.299	147.17	116		131.95	129.2	119.981	101.011	101.15	116.066	100
131.9	163.333	145.059	117.787	118.397	144.857	116		131.9	109.2	118.692	101.045	101.199	114.813	100
131.85	180.667	143.516	117.847	118.502	142.765	116		131.85	97.3333	117.55	101.08	101.251	113.688	100
131.8	168.667	142.148	117.91	118.613	140.875	116		131.8	129.333	116.543	101.117	101.306	112.677	100
131.75	147.333	140.938	117.977	118.732	139.167	116		131.75	130.667	115.659	101.156	101.366	111.771	100
131.7	147.333	139.871	118.046	118.859	137.624	116		131.7	110.667	114.888	101.197	101.43	110.957	100
131.65	143.333	138.935	118.12	118.995	136.229	116		131.65	116	114.218	101.24	101.498	110.224	100
131.6	144.667	138.117	118.198	119.141	134.966	116		131.6	112	113.64	101.285	101.57	109.564	100
131.55	152.667	137.407	118.28	119.297	133.82	116		131.55	130.667	113.146	101.333	101.649	108.969	100
131.5	147.333	136.797	118.367	119.466	132.778	116		131.5	114.667	112.729	101.384	101.733	108.429	100
131.45	147.333	136.278	118.458	119.647	131.83	116		131.45	116.667	112.382	101.438	101.823	107.94	100
131.4	120.667	135.843	118.556	119.843	130.965	116		131.4	116.333	112.101	101.494	101.921	107.495	100
131.35	146	135.488	118.659	120.055	130.172	116		131.35	121.333	111.88	101.555	102.027	107.088	100
131.3	120.667	135.209	118.768	120.284	129.445	116		131.3	113.667	111.716	101.618	102.142	106.715	100
131.25	156.667	135.002	118.884	120.533	128.775	116		131.25	133.333	111.609	101.686	102.266	106.373	100
131.2	136.667	134.865	119.007	120.804	128.157	116		131.2	102.667	111.555	101.758	102.402	106.31	100
131.15	134.667	134.808	119.139	121.099	127.585	116		131.15	112	111.505	101.835	102.55	106.255	100
131.1	135.333	134.745	119.279	121.422	127.054	116		131.1	121	111.455	101.917	102.711	106.171	100
131.05	136.667	134.798	119.429	121.777	126.56	116		131.05	116	111.455	102.005	102.888	106.11	100
131	150	134.801	119.589	122.167	126.1	116		131	109	111.505	102.099	103.084	106.057	100
130.95	146	134.875	119.76	122.598	125.669	116		130.95	138.667	111.555	102.199	103.299	105.765	100
130.9	123.333	135.022	119.944	123.076	125.266	116		130.9	110.667	111.609	102.306	103.538	105.495	100
130.85	139.333	135.246	120.142	123.609	124.888	116		130.85	133.333	111.721	102.422	103.804	105.243	100
130.8	115.333	135.553	120.354	124.206	124.533	116		130.8	118.667	111.892	102.546	104.103	105.009	100
130.75	130	135.949	120.584	124.879	124.198	116		130.75	116	112.129	102.68	104.44	104.79	100
130.7	138	136.443	120.831	125.645	123.883	116		130.7	106.667	112.437	102.825	104.822	104.585	100
130.65	136	137.048	121.099	126.521	123.586	116		130.65	121.333	112.827	102.981	105.26	104.394	100
130.6	126	137.78	121.389	127.531	123.305	116		130.6	98.6667	113.311	103.151	105.766	104.213	100
130.55	116	138.658	121.704	128.706	123.038	116		130.55	116	113.902	103.336	106.353	104.044	100
130.5	132	139.707	122.047	130.08	122.786	116		130.5	96	114.621	103.536	107.04	103.885	100
130.45	136	140.958	122.422	131.697	122.548	116		130.45	102.667	115.489	103.755	107.849	103.735	100
130.4	136	142.448	122.832	133.607	122.321	116		130.4	110.667	116.533	103.995	108.804	103.593	100
130.35	108	144.225	123.282	135.869	122.106	116		130.35	128	117.785	104.258	109.934	103.459	100
130.3	164	146.341	123.777	138.544	121.901	116		130.3	96	119.278	104.547	111.272	103.332	100
130.25	120	148.857	124.323	141.703	121.706	116		130.25	117.333	121.051	104.867	112.852	103.212	100
130.2	156	151.842	124.928	145.417	121.521	116		130.2	126.667	123.141	105.221	114.709	103.098	100
130.15	188	155.37	125.602	149.755	121.344	116		130.15	124	125.591	105.615	116.877	102.99	100
130.1	144	159.521	126.356	154.779	121.176	116		130.1	119.333	128.435	106.056	119.389	102.888	100
130.05	180	164.373	127.205	160.534	121.015	116		130.05	124.667	131.707	106.552	122.267	102.79	100
130	200	169.997	128.167	167.035	120.862	116		130	138.667	135.424	107.115	125.519	102.698	100
129.95	140	176.454	129.264	174.256	120.715	116		129.95	138	139.582	107.756	129.128	102.61	100
129.9	180	183.777	130.528	182.084	120.575	116		129.9	140	144.147	108.495	133.042	102.526	100
129.85	172	191.962	131.996	190.293	120.441	116		129.85	146.667	149.026	109.354	137.147	102.446	100
129.8	217	200.925	133.716	198.494	120.313	116		129.8	153.333	154.052	110.359	141.247	102.369	100
129.75	240	210.479	135.746	206.109	120.19	116		129.75	154.667	158.972	111.547	145.055	102.296	100
129.7	260	220.282	138.16	212.404	120.072	116		129.7	159.333	163.456	112.958	148.202	102.227	100
129.65	188	229.814	141.042	216.597	119.959	116		129.65	168	167.169	114.643	150.298	102.16	100
129.6	224	238.414	144.492	218.073	119.851	116		129.6	170.333	169.858	116.661	151.037	102.097	100
129.55	276	245.386	148.621	216.597	119.746	116		129.55	171	171.47	119.075	150.298	102.036	100
129.5	200	250.212	153.546	212.405	119.647	116		129.5	174.45	172.194	121.956	148.202	101.978	100
129.45	260	252.768	159.392	206.111	119.551	116		129.45	176.452	172.407	125.374	145.055	101.922	100
129.4	240	253.409	166.277	198.494	119.458	116		129.4	166.452	172.568	129.399	141.247	101.868	100
129.35	252	252.872	174.299	190.293	119.369	116		129.35	176.667	173.105	134.09	137.147	101.817	100
129.3	240	252.055	183.522	182.084	119.284	116		129.3	178	174.343	139.484	133.042	101.768	100
129.25	260	251.793	193.941	174.258	119.202	116		129.25	175.467	176.474	145.578	129.128	101.72	100
129.2	276	252.729	205.446	167.038	119.122	116		129.2	164	179.543	152.304	125.519	101.675	100
129.15	260	255.245	217.739	160.534	119.046	116		129.15	182.33	183.434	159.492	122.267	101.631	100
129.1	292	259.456	230.257	154.779	118.972	116		129.1	187	187.833	166.812	119.389	101.589	100
129.05	212	265.174	242.106	149.755	118.901	116		129.05	191.333	192.207	173.74	116.877	101.549	100
129	324	271.869	252.063	145.418	118.833	116		129	185.333	195.822	179.565	114.709	101.51	100
128.95	312	278.627	258.787	141.704	118.767	116		128.95	191.333	197.856	183.495	112.852	101.472	100
128.9	288	284.184	261.171	138.544	118.703	116		128.9	198	197.633	184.889	111.272	101.436	100
128.85	289	287.132	258.787	135.869	118.641	116		128.85	196	194.865	183.495	109.934	101.401	100
128.8	301	286.297	252.063	133.607	118.582	116		128.8	186.667	189.768	179.563	108.804	101.368	100
128.75	294	281.179	242.106	131.698	118.524	116		128.75	186	182.955	173.738	107.849	101.335	100
128.7	276	272.139	230.257	130.081	118.468	116		128.7	178.667	175.188	166.812	107.04	101.304	100
128.65	224	260.218	217.739	128.706	118.414	116		128.65	171.333	167.149	159.492	106.353	101.274	100
128.6	256	246.7	205.446	127.531	118.362	116		128.6	153	159.343	152.304	105.766	101.245	100
128.55	268	232.756	193.941	126.521	118.311	116		128.55	150	152.081	145.576	105.26	101.216	100
128.5	252	219.24	183.522	125.645	118.262	116		128.5	142.667	145.521	139.482	104.822	101.189	100
128.45	144	206.677	174.299	124.879	118.215	116		128.45	136	139.719	134.09	104.44	101.163	100
128.4	144	195.336	166.277	124.206	118.169	116		128.4	127.333	134.665	129.399	104.103	101.137	100
128.35	164	185.303	159.392	123.609	118.124	116		128.35	126	130.315	125.374	103.804	101.113	100
128.3	156	176.564	153.546	123.076	118.081	116		128.3	115.333	126.605	121.955	103.538	101.089	100
128.25	152	169.04	148.621	122.598	118.039	116		128.25	120.667	123.462	119.074	103.299	101.066	100
128.2	128	162.62	144.492	122.167	117.999	116		128.2	118	120.81	116.661	103.084	101.043	100
128.15	140	157.178	141.042	121.777	117.959	116		128.15	121.333	118.575	114.643	102.888	101.022	100
128.1	124	152.58	138.16	121.422	117.921	116		128.1	120	116.691	112.958	102.711	101.001	100
128.05	164	148.703	135.746	121.099	117.884	116		128.05	96	115.097	111.546	102.55	100.98	100
128	152	145.43	133.716	120.804	117.848	116		128	108	113.741	110.359	102.402	100.96	100
127.95	164	142.658	131.996	120.533	117.812	116		127.95	132	112.581	109.354	102.266	100.941	100
127.9	141	140.298	130.528	120.284	117.778	116		127.9	94.6667	111.579	108.495	102.142	100.923	100
127.85	132	138.274	129.264	120.055	117.745	116		127.85	132	110.706	107.756	102.027	100.904	100
127.8	136	136.525	128.167	119.843	117.713	116		127.8	122.667	109.94	107.114	101.921	100.887	100
127.75	132	135	127.205	119.647	117.681	116		127.75	114.667	109.263	106.552	101.823	100.87	100
127.7	128	133.66	126.356	119.466	117.651	116		127.7	118.667	108.659	106.056	101.733	100.853	100
127.65	124	132.473	125.602	119.297	117.621	116		127.65	117.333	108.117	105.615	101.649	100.837	100
127.6	124	131.415	124.928	119.141	117.592	116		127.6	110.667	107.629	105.221	101.57	100.822	100
127.55	123.999	130.464	124.323	118.995	117.564	116		127.55	116	107.186	104.867	101.498	100.806	100
127.5	122	129.606	123.776	118.859	117.537	116		127.5	96	106.783	104.547	101.43	100.792	100
127.45	124	128.828	123.282	118.732	117.51	116		127.45	94.6667	106.415	104.258	101.366	100.777	100
127.4	140	128.119	122.832	118.613	117.484	116		127.4	93.3333	106.079	103.995	101.306	100.763	100
127.35	126.667	127.472	122.422	118.502	117.459	116		127.35	97.3333	105.769	103.755	101.251	100.749	100
127.3	102.667	126.879	122.047	118.397	117.434	116		127.3	98	105.484	103.536	101.199	100.736	100
127.25	130.667	126.334	121.704	118.299	117.41	116		127.25	100	105.221	103.335	101.15	100.723	100
127.2	125.333	125.831	121.389	118.207	117.386	116		127.2	106	104.978	103.151	101.103	100.711	100
127.15	109.333	125.367	121.099	118.12	117.364	116		127.15	104	104.752	102.981	101.06	100.698	100
127.1	129.333	124.937	120.831	118.038	117.341	116		127.1	113.333	104.543	102.825	101.019	100.686	100
127.05	128	124.538	120.584	117.961	117.319	116		127.05	90.6667	104.347	102.68	100.981	100.675	100
127	124	124.167	120.354	117.888	117.298	116		127	106.667	104.165	102.546	100.944	100.663	100
126.95	112	123.822	120.142	117.819	117.277	116		126.95	108	103.995	102.422	100.909	100.653	100
126.9	118.667	123.499	119.944	117.754	117.257	116		126.9	100	103.836	102.306	100.877	100.642	100
126.85	129.333	123.198	119.76	117.692	117.237	116		126.85	101.667	103.686	102.199	100.846	100.631	100
126.8	120	122.916	119.589	117.633	117.218	116		126.8	118.667	103.546	102.099	100.817	100.621	100
126.75	126.667	122.651	119.429	117.578	117.199	116		126.75	94.6667	103.415	102.005	100.789	100.611	100
126.7	122.667	122.403	119.279	117.525	117.18	116		126.7	94.6667	103.29	101.917	100.762	100.601	100
126.65	121.333	122.169	119.139	117.474	117.162	116		126.65	88	103.174	101.835	100.737	100.591	100
126.6	124	121.948	119.007	117.426	117.145	116		126.6	104	103.063	101.758	100.713	100.582	100
126.55	138.667	121.741	118.884	117.381	117.127	116		126.55	104	102.959	101.686	100.69	100.573	100
126.5	117.333	121.544	118.768	117.337	117.111	116		126.5	96	102.86	101.618	100.669	100.564	100
126.45	112	121.359	118.659	117.296	117.094	116		126.45	102.667	102.767	101.555	100.648	100.555	100
126.4	125.333	121.183	118.556	117.256	117.078	116		126.4	98.6667	102.678	101.494	100.628	100.547	100
126.35	141.333	121.017	118.458	117.219	117.062	116		126.35	112	102.594	101.438	100.609	100.539	100
126.3	144	120.859	118.367	117.182	117.047	116		126.3	96	102.514	101.384	100.591	100.531	100
126.25	126.667	120.709	118.28	117.148	117.032	116		126.25	112	102.438	101.333	100.574	100.523	100
126.2	128	120.566	118.198	117.115	117.017	116		126.2	97.3333	102.365	101.285	100.557	100.515	100
126.15	114.667	120.43	118.12	117.083	117.003	116		126.15	108	102.296	101.24	100.542	100.507	100
126.1	116	120.301	118.046	117.053	116.989	116		126.1	88	102.23	101.197	100.526	100.5	100
126.05	117.333	120.178	117.977	117.024	116.975	116		126.05	104	102.167	101.156	100.512	100.493	100
126	114.667	120.06	117.91	116.996	116.961	116		126	100	102.107	101.117	100.498		100

## Sheet: Fig 3a
Fig 3a
FeP-MoP/FF with 10mM 4-NBA		FeP-MoP/FF without 10mM 4-NBA
Potential (V vs. RHE)	Current density (mA cm-2)	Potential (V vs. RHE)	Current density (mA cm-2)
0.524	2.33558	0.524	3.18133
0.523	2.28389	0.523	3.18042
0.522	2.23321	0.522	3.17951
0.521	2.18354	0.521	3.17862
0.52	2.13486	0.52	3.17774
0.519	2.0872	0.519	3.17687
0.518	2.04054	0.518	3.17601
0.517	1.99488	0.517	3.17516
0.516	1.95023	0.516	3.17432
0.515	1.90659	0.515	3.1735
0.514	1.86395	0.514	3.17268
0.513	1.82232	0.513	3.17187
0.512	1.7817	0.512	3.17108
0.511	1.74208	0.511	3.17029
0.51	1.70346	0.51	3.16951
0.509	1.66585	0.509	3.16875
0.508	1.62925	0.508	3.16798
0.507	1.59365	0.507	3.16723
0.506	1.55906	0.506	3.16649
0.505	1.52547	0.505	3.16575
0.504	1.49289	0.504	3.16503
0.503	1.47402	0.503	3.16431
0.502	1.45363	0.502	3.16361
0.501	1.43251	0.501	3.1629
0.5	1.41125	0.5	3.16221
0.499	1.39008	0.499	3.16152
0.498	1.36917	0.498	3.16085
0.497	1.34831	0.497	3.16017
0.496	1.32779	0.496	3.15951
0.495	1.3075	0.495	3.15885
0.494	1.2876	0.494	3.1582
0.493	1.26781	0.493	3.15756
0.492	1.24839	0.492	3.15693
0.491	1.22928	0.491	3.15629
0.49	1.2105	0.49	3.15567
0.489	1.19185	0.489	3.15505
0.488	1.17353	0.488	3.15444
0.487	1.15552	0.487	3.15384
0.486	1.13765	0.486	3.15324
0.485	1.12022	0.485	3.15264
0.484	1.10298	0.484	3.15205
0.483	1.08603	0.483	3.15147
0.482	1.06931	0.482	3.15089
0.481	1.05265	0.481	3.15032
0.48	1.03644	0.48	3.14975
0.479	1.02051	0.479	3.14919
0.478	1.00461	0.478	3.14863
0.477	0.98906	0.477	3.14807
0.476	0.97353	0.476	3.14752
0.475	0.95834	0.475	3.14696
0.474	0.94327	0.474	3.14641
0.473	0.92841	0.473	3.14585
0.472	0.91366	0.472	3.1453
0.471	0.8991	0.471	3.14475
0.47	0.88468	0.47	3.14419
0.469	0.87044	0.469	3.14363
0.468	0.85651	0.468	3.14307
0.467	0.84238	0.467	3.14251
0.466	0.82849	0.466	3.14194
0.465	0.81476	0.465	3.14137
0.464	0.80121	0.464	3.14079
0.463	0.78776	0.463	3.1402
0.462	0.77438	0.462	3.1396
0.461	0.76119	0.461	3.139
0.46	0.7479	0.46	3.13839
0.459	0.73487	0.459	3.13777
0.458	0.72196	0.458	3.13714
0.457	0.70896	0.457	3.13651
0.456	0.69628	0.456	3.13586
0.455	0.68347	0.455	3.1352
0.454	0.67077	0.454	3.13453
0.453	0.65831	0.453	3.13385
0.452	0.64571	0.452	3.13316
0.451	0.63325	0.451	3.13245
0.45	0.62076	0.45	3.13174
0.449	0.60828	0.449	3.13101
0.448	0.59599	0.448	3.13027
0.447	0.58375	0.447	3.12952
0.446	0.57146	0.446	3.12875
0.445	0.55921	0.445	3.12798
0.444	0.54702	0.444	3.12719
0.443	0.53484	0.443	3.12638
0.442	0.52274	0.442	3.12557
0.441	0.51047	0.441	3.12474
0.44	0.49837	0.44	3.1239
0.439	0.48778	0.439	3.12304
0.438	0.47948	0.438	3.12216
0.437	0.47379	0.437	3.12127
0.436	0.47046	0.436	3.12037
0.435	0.46712	0.435	3.11945
0.434	0.46607	0.434	3.11852
0.433	0.46682	0.433	3.11757
0.432	0.46789	0.432	3.1166
0.431	0.46966	0.431	3.11562
0.43	0.4709	0.43	3.11461
0.429	0.4716	0.429	3.1136
0.428	0.47236	0.428	3.11256
0.427	0.47198	0.427	3.11151
0.426	0.47135	0.426	3.11044
0.425	0.46884	0.425	3.10934
0.424	0.46291	0.424	3.10824
0.423	0.45582	0.423	3.10711
0.422	0.44717	0.422	3.10595
0.421	0.43539	0.421	3.10478
0.42	0.42055	0.42	3.10359
0.419	0.40256	0.419	3.10237
0.418	0.37918	0.418	3.10114
0.417	0.34979	0.417	3.09987
0.416	0.31813	0.416	3.09859
0.415	0.28209	0.415	3.0973
0.414	0.24147	0.414	3.09597
0.413	0.19731	0.413	3.09462
0.412	0.14735	0.412	3.09325
0.411	0.09381	0.411	3.09186
0.41	0.03577	0.41	3.09045
0.409	-0.0294	0.409	3.08901
0.408	-0.10041	0.408	3.08754
0.407	-0.1777	0.407	3.08606
0.406	-0.26262	0.406	3.08454
0.405	-0.35355	0.405	3.083
0.404	-0.45171	0.404	3.08142
0.403	-0.55566	0.403	3.07982
0.402	-0.66595	0.402	3.0782
0.401	-0.78246	0.401	3.07655
0.4	-0.90841	0.4	3.07486
0.399	-1.03864	0.399	3.07316
0.398	-1.17366	0.398	3.07142
0.397	-1.31576	0.397	3.06966
0.396	-1.46869	0.396	3.06787
0.395	-1.63007	0.395	3.06604
0.394	-1.80026	0.394	3.06418
0.393	-1.97956	0.393	3.0623
0.392	-2.16258	0.392	3.06038
0.391	-2.35508	0.391	3.05843
0.39	-2.5565	0.39	3.05646
0.389	-2.76737	0.389	3.05446
0.388	-2.98542	0.388	3.05243
0.387	-3.21167	0.387	3.05037
0.386	-3.44123	0.386	3.04829
0.385	-3.67737	0.385	3.04617
0.384	-3.91886	0.384	3.04403
0.383	-4.16481	0.383	3.04186
0.382	-4.42045	0.382	3.03965
0.381	-4.68395	0.381	3.03743
0.38	-4.95449	0.38	3.03517
0.379	-5.23126	0.379	3.03287
0.378	-5.51698	0.378	3.03053
0.377	-5.80927	0.377	3.02815
0.376	-6.11415	0.376	3.02574
0.375	-6.42079	0.375	3.0233
0.374	-6.73219	0.374	3.02084
0.373	-7.05065	0.373	3.01835
0.372	-7.37828	0.372	3.01582
0.371	-7.71235	0.371	3.01327
0.37	-8.05604	0.37	3.01069
0.369	-8.40287	0.369	3.00809
0.368	-8.74973	0.368	3.00546
0.367	-9.09637	0.367	3.0028
0.366	-9.45217	0.366	3.00011
0.365	-9.81478	0.365	2.9974
0.364	-10.1827	0.364	2.99467
0.363	-10.5569	0.363	2.99192
0.362	-10.9365	0.362	2.98914
0.361	-11.3226	0.361	2.98632
0.36	-11.7119	0.36	2.98347
0.359	-12.1052	0.359	2.9806
0.358	-12.5091	0.358	2.97771
0.357	-12.9237	0.357	2.97478
0.356	-13.35	0.356	2.97183
0.355	-13.7791	0.355	2.96884
0.354	-14.2112	0.354	2.96583
0.353	-14.6509	0.353	2.9628
0.352	-15.0897	0.352	2.95975
0.351	-15.5391	0.351	2.95669
0.35	-15.9994	0.35	2.95361
0.349	-16.4602	0.349	2.95054
0.348	-16.9272	0.348	2.94745
0.347	-17.4065	0.347	2.94433
0.346	-17.8928	0.346	2.94121
0.345	-18.3822	0.345	2.93808
0.344	-18.8683	0.344	2.93494
0.343	-19.3551	0.343	2.93178
0.342	-19.8492	0.342	2.92861
0.341	-20.3463	0.341	2.92545
0.34	-20.8434	0.34	2.92228
0.339	-21.3414	0.339	2.91913
0.338	-21.8508	0.338	2.91599
0.337	-22.3713	0.337	2.91286
0.336	-22.8902	0.336	2.90974
0.335	-23.4155	0.335	2.90664
0.334	-23.9474	0.334	2.90353
0.333	-24.4769	0.333	2.90045
0.332	-25.005	0.332	2.89736
0.331	-25.5322	0.331	2.89423
0.33	-26.0533	0.33	2.89111
0.329	-26.5741	0.329	2.88802
0.328	-27.1094	0.328	2.88494
0.327	-27.6482	0.327	2.88189
0.326	-28.1818	0.326	2.87883
0.325	-28.715	0.325	2.87576
0.324	-29.25	0.324	2.8727
0.323	-29.7803	0.323	2.86968
0.322	-30.3043	0.322	2.86668
0.321	-30.829	0.321	2.86373
0.32	-31.36	0.32	2.86081
0.319	-31.8992	0.319	2.8579
0.318	-32.441	0.318	2.85498
0.317	-32.9911	0.317	2.8521
0.316	-33.5403	0.316	2.84924
0.315	-34.0819	0.315	2.84639
0.314	-34.6145	0.314	2.84356
0.313	-35.1355	0.313	2.84077
0.312	-35.6658	0.312	2.83798
0.311	-36.2086	0.311	2.83521
0.31	-36.759	0.31	2.83245
0.309	-37.3021	0.309	2.82968
0.308	-37.8516	0.308	2.8269
0.307	-38.4024	0.307	2.82412
0.306	-38.9391	0.306	2.82135
0.305	-39.4662	0.305	2.8186
0.304	-39.989	0.304	2.81585
0.303	-40.4984	0.303	2.81314
0.302	-41.0282	0.302	2.81048
0.301	-41.5542	0.301	2.80781
0.3	-42.079	0.3	2.80514
0.299	-42.6125	0.299	2.80247
0.298	-43.1446	0.298	2.79984
0.297	-43.6466	0.297	2.7972
0.296	-44.1412	0.296	2.79454
0.295	-44.646	0.295	2.79191
0.294	-45.1513	0.294	2.78933
0.293	-45.6439	0.293	2.78678
0.292	-46.1304	0.292	2.78428
0.291	-46.6025	0.291	2.78181
0.29	-47.0812	0.29	2.77934
0.289	-47.5725	0.289	2.77683
0.288	-48.0657	0.288	2.7743
0.287	-48.5502	0.287	2.77175
0.286	-49.0346	0.286	2.76915
0.285	-49.5293	0.285	2.76653
0.284	-50.0407	0.284	2.76386
0.283	-50.5541	0.283	2.76118
0.282	-51.0577	0.282	2.75854
0.281	-51.5514	0.281	2.75589
0.28	-52.0429	0.28	2.75323
0.279	-52.5463	0.279	2.75057
0.278	-53.0532	0.278	2.74791
0.277	-53.5709	0.277	2.74529
0.276	-54.1007	0.276	2.74269
0.275	-54.6163	0.275	2.74012
0.274	-55.1284	0.274	2.73758
0.273	-55.6269	0.273	2.73506
0.272	-56.0987	0.272	2.73253
0.271	-56.5518	0.271	2.72998
0.27	-56.9996	0.27	2.72737
0.269	-57.4371	0.269	2.7248
0.268	-57.8823	0.268	2.72226
0.267	-58.3395	0.267	2.71971
0.266	-58.8144	0.266	2.71718
0.265	-59.2968	0.265	2.71465
0.264	-59.7812	0.264	2.71207
0.263	-60.2652	0.263	2.70944
0.262	-60.7599	0.262	2.7068
0.261	-61.2362	0.261	2.7042
0.26	-61.7037	0.26	2.70167
0.259	-62.1724	0.259	2.69917
0.258	-62.6305	0.258	2.69663
0.257	-63.094	0.257	2.69406
0.256	-63.5715	0.256	2.69151
0.255	-64.0354	0.255	2.68902
0.254	-64.4845	0.254	2.68657
0.253	-64.9253	0.253	2.68413
0.252	-65.3767	0.252	2.68165
0.251	-65.8272	0.251	2.67915
0.25	-66.2556	0.25	2.67669
0.249	-66.698	0.249	2.67423
0.248	-67.1616	0.248	2.67179
0.247	-67.6319	0.247	2.66938
0.246	-68.0962	0.246	2.66696
0.245	-68.5439	0.245	2.66456
0.244	-68.9893	0.244	2.66221
0.243	-69.4139	0.243	2.65978
0.242	-69.8253	0.242	2.65723
0.241	-70.2652	0.241	2.65464
0.24	-70.7377	0.24	2.65209
0.239	-71.1955	0.239	2.64954
0.238	-71.6302	0.238	2.64686
0.237	-72.0386	0.237	2.6441
0.236	-72.4534	0.236	2.64136
0.235	-72.8761	0.235	2.63864
0.234	-73.2939	0.234	2.63595
0.233	-73.7253	0.233	2.63319
0.232	-74.1616	0.232	2.63045
0.231	-74.6055	0.231	2.62772
0.23	-75.0413	0.23	2.62496
0.229	-75.4224	0.229	2.62218
0.228	-75.7877	0.228	2.61943
0.227	-76.1544	0.227	2.61671
0.226	-76.5158	0.226	2.61408
0.225	-76.8955	0.225	2.61147
0.224	-77.3149	0.224	2.60874
0.223	-77.7517	0.223	2.60599
0.222	-78.1634	0.222	2.60329
0.221	-78.5612	0.221	2.60068
0.22	-78.9689	0.22	2.59817
0.219	-79.397	0.219	2.59561
0.218	-79.8674	0.218	2.59302
0.217	-80.3311	0.217	2.59052
0.216	-80.7517	0.216	2.58802
0.215	-81.1774	0.215	2.58545
0.214	-81.6241	0.214	2.58281
0.213	-82.0694	0.213	2.58009
0.212	-82.5226	0.212	2.57729
0.211	-82.977	0.211	2.57445
0.21	-83.4205	0.21	2.57168
0.209	-83.8706	0.209	2.569
0.208	-84.3292	0.208	2.56627
0.207	-84.7976	0.207	2.56355
0.206	-85.2847	0.206	2.56082
0.205	-85.7702	0.205	2.55808
0.204	-86.2297	0.204	2.55535
0.203	-86.664	0.203	2.5526
0.202	-87.0894	0.202	2.54973
0.201	-87.4954	0.201	2.54684
0.2	-87.9078	0.2	2.54398
0.199	-88.3319	0.199	2.54113
0.198	-88.7622	0.198	2.53831
0.197	-89.2044	0.197	2.53552
0.196	-89.6702	0.196	2.53268
0.195	-90.1334	0.195	2.52977
0.194	-90.5918	0.194	2.52683
0.193	-91.0324	0.193	2.52378
0.192	-91.4734	0.192	2.52063
0.191	-91.9214	0.191	2.5174
0.19	-92.3573	0.19	2.51403
0.189	-92.7597	0.189	2.51068
0.188	-93.1693	0.188	2.50749
0.187	-93.5887	0.187	2.50434
0.186	-94.0009	0.186	2.50122
0.185	-94.4039	0.185	2.49804
0.184	-94.789	0.184	2.49491
0.183	-95.1618	0.183	2.49182
0.182	-95.5395	0.182	2.48888
0.181	-95.9067	0.181	2.4861
0.18	-96.2794	0.18	2.48338
0.179	-96.6651	0.179	2.48044
0.178	-97.0589	0.178	2.47738
0.177	-97.4701	0.177	2.47415
0.176	-97.8574	0.176	2.47086
0.175	-98.2185	0.175	2.4676
0.174	-98.5584	0.174	2.46431
0.173	-98.8883	0.173	2.46102
0.172	-99.245	0.172	2.45775
0.171	-99.6034	0.171	2.45435
0.17	-99.9877	0.17	2.45096
0.169	-100.407	0.169	2.44761
0.168	-100.828	0.168	2.44402
0.167	-101.23	0.167	2.44036
0.166	-101.639	0.166	2.43685
0.165	-102.075	0.165	2.43345
0.164	-102.534	0.164	2.43016
0.163	-102.986	0.163	2.42704
0.162	-103.405	0.162	2.42401
0.161	-103.821	0.161	2.42084
0.16	-104.228	0.16	2.41758
0.159	-104.643	0.159	2.41443
0.158	-105.057	0.158	2.41121
0.157	-105.476	0.157	2.4079
0.156	-105.941	0.156	2.40442
0.155	-106.442	0.155	2.40073
0.154	-106.946	0.154	2.39707
0.153	-107.446	0.153	2.39357
0.152	-107.925	0.152	2.39012
0.151	-108.368	0.151	2.38661
0.15	-108.793	0.15	2.38302
0.149	-109.239	0.149	2.37945
0.148	-109.704	0.148	2.37597
0.147	-110.172	0.147	2.37258
0.146	-110.619	0.146	2.36911
0.145	-111.038	0.145	2.36543
0.144	-111.467	0.144	2.36168
0.143	-111.946	0.143	2.35786
0.142	-112.441	0.142	2.35401
0.141	-112.918	0.141	2.35012
0.14	-113.406	0.14	2.34261
0.139	-113.891	0.139	2.33011
0.138	-114.37	0.138	2.30806
0.137	-114.846	0.137	2.28644
0.136	-115.335	0.136	2.26526
0.135	-115.838	0.135	2.24452
0.134	-116.325	0.134	2.22422
0.133	-116.779	0.133	2.20436
0.132	-117.245	0.132	2.18494
0.131	-117.707	0.131	2.16595
0.13	-118.161	0.13	2.14741
0.129	-118.626	0.129	2.1293
0.128	-119.089	0.128	2.11164
0.127	-119.54	0.127	2.09441
0.126	-120.005	0.126	2.07762
0.125	-120.495	0.125	2.06127
0.124	-120.986	0.124	2.04536
0.123	-121.47	0.123	2.02988
0.122	-121.961	0.122	2.01485
0.121	-122.455	0.121	2.00026
0.12	-122.945	0.12	1.9861
0.119	-123.414	0.119	1.97238
0.118	-123.844	0.118	1.95911
0.117	-124.248	0.117	1.94627
0.116	-124.663	0.116	1.93387
0.115	-125.086	0.115	1.9219
0.114	-125.479	0.114	1.91038
0.113	-125.869	0.113	1.8993
0.112	-126.291	0.112	1.88865
0.111	-126.729	0.111	1.87845
0.11	-127.165	0.11	1.86868
0.109	-127.595	0.109	1.85935
0.108	-128.033	0.108	1.85046
0.107	-128.48	0.107	1.84201
0.106	-128.925	0.106	1.834
0.105	-129.355	0.105	1.82643
0.104	-129.779	0.104	1.8193
0.103	-130.217	0.103	1.8126
0.102	-130.66	0.102	1.81176
0.101	-131.125	0.101	1.81077
0.1	-131.623	0.1	1.81006
0.099	-132.127	0.099	1.80903
0.098	-132.616	0.098	1.80832
0.097	-133.096	0.097	1.80728
0.096	-133.547	0.096	1.80674
0.095	-133.966	0.095	1.80584
0.094	-134.395	0.094	1.8055
0.093	-134.829	0.093	1.80493
0.092	-135.26	0.092	1.80501
0.091	-135.678	0.091	1.80485
0.09	-136.077	0.09	1.80509
0.089	-136.495	0.089	1.80531
0.088	-136.914	0.088	1.80582
0.087	-137.352	0.087	1.80643
0.086	-137.767	0.086	1.8072
0.085	-138.154	0.085	1.80817
0.084	-138.543	0.084	1.80922
0.083	-138.903	0.083	1.81057
0.082	-139.264	0.082	1.81179
0.081	-139.655	0.081	1.81337
0.08	-140.045	0.08	1.81468
0.079	-140.416	0.079	1.81638
0.078	-140.787	0.078	1.81777
0.077	-141.159	0.077	1.81951
0.076	-141.539	0.076	1.82084
0.075	-141.961	0.075	1.82245
0.074	-142.395	0.074	1.82358
0.073	-142.845	0.073	1.82501
0.072	-143.302	0.072	1.82594
0.071	-143.781	0.071	1.82696
0.07	-144.273	0.07	1.82741
0.069	-144.753	0.069	1.82796
0.068	-145.248	0.068	1.82795
0.067	-145.743	0.067	1.82793
0.066	-146.24	0.066	1.82731
0.065	-146.739	0.065	1.82655
0.064	-147.253	0.064	1.82516
0.063	-147.761	0.063	1.82352
0.062	-148.27	0.062	1.82119
0.061	-148.805	0.061	1.81856
0.06	-149.365	0.06	1.81506
0.059	-149.893	0.059	1.81128
0.058	-150.431	0.058	1.80654
0.057	-150.993	0.057	1.80164
0.056	-151.576	0.056	1.79567
0.055	-152.163	0.055	1.78934
0.054	-152.765	0.054	1.78188
0.053	-153.354	0.053	1.77413
0.052	-153.913	0.052	1.76521
0.051	-154.436	0.051	1.75592
0.05	-154.934	0.05	1.7453
0.049	-155.402	0.049	1.73425
0.048	-155.859	0.048	1.72179
0.047	-156.33	0.047	1.70883
0.046	-156.809	0.046	1.69459
0.045	-157.302	0.045	1.67969
0.044	-157.819	0.044	1.66355
0.043	-158.323	0.043	1.64655
0.042	-158.8	0.042	1.62842
0.041	-159.307	0.041	1.6093
0.04	-159.827	0.04	1.58901
0.039	-160.337	0.039	1.56776
0.038	-160.829	0.038	1.54515
0.037	-161.306	0.037	1.52165
0.036	-161.778	0.036	1.49675
0.035	-162.255	0.035	1.47091
0.034	-162.732	0.034	1.44369
0.033	-163.194	0.033	1.41582
0.032	-163.65	0.032	1.38656
0.031	-164.112	0.031	1.35673
0.03	-164.579	0.03	1.32587
0.029	-165.059	0.029	1.29405
0.028	-165.523	0.028	1.26142
0.027	-165.962	0.027	1.22791
0.026	-166.362	0.026	1.19388
0.025	-166.763	0.025	1.15867
0.024	-167.176	0.024	1.12299
0.023	-167.617	0.023	1.08602
0.022	-168.076	0.022	1.04871
0.021	-168.536	0.021	1.0099
0.02	-168.992	0.02	0.97091
0.019	-169.413	0.019	0.93036
0.018	-169.811	0.018	0.88948
0.017	-170.225	0.017	0.84714
0.016	-170.653	0.016	0.80448
0.015	-171.083	0.015	0.76049
0.014	-171.498	0.014	0.71611
0.013	-171.921	0.013	0.67045
0.012	-172.352	0.012	0.62424
0.011	-172.788	0.011	0.57675
0.01	-173.247	0.01	0.52859
0.009	-173.706	0.009	0.47921
0.008	-174.135	0.008	0.42908
0.007	-174.572	0.007	0.37766
0.006	-175.037	0.006	0.32554
0.005	-175.538	0.005	0.27261
0.004	-176.069	0.004	0.21865
0.003	-176.61	0.003	0.16347
0.002	-177.11	0.002	0.10723
0.001	-177.614	0.001	0.04985
0	-178.121	0	-0.00872
-0.001	-178.643	-0.001	-0.06808
-0.002	-179.155	-0.002	-0.12887
-0.003	-179.649	-0.003	-0.19051
-0.004	-180.136	-0.004	-0.25382
-0.005	-180.64	-0.005	-0.31802
-0.006	-181.17	-0.006	-0.38405
-0.007	-181.714	-0.007	-0.45083
-0.008	-182.244	-0.008	-0.5198
-0.009	-182.754	-0.009	-0.5895
-0.01	-183.272	-0.01	-0.66148
-0.011	-183.776	-0.011	-0.73461
-0.012	-184.27	-0.012	-0.80996
-0.013	-184.757	-0.013	-0.88614
-0.014	-185.244	-0.014	-0.96454
-0.015	-185.73	-0.015	-1.04396
-0.016	-186.211	-0.016	-1.12567
-0.017	-186.659	-0.017	-1.20812
-0.018	-187.08	-0.018	-1.29322
-0.019	-187.468	-0.019	-1.37945
-0.02	-187.839	-0.02	-1.46736
-0.021	-188.208	-0.021	-1.55648
-0.022	-188.596	-0.022	-1.6482
-0.023	-189.006	-0.023	-1.74177
-0.024	-189.446	-0.024	-1.83761
-0.025	-189.889	-0.025	-1.9356
-0.026	-190.304	-0.026	-2.03592
-0.027	-190.698	-0.027	-2.13825
-0.028	-191.081	-0.028	-2.24247
-0.029	-191.45	-0.029	-2.349
-0.03	-191.83	-0.03	-2.45715
-0.031	-192.205	-0.031	-2.56787
-0.032	-192.564	-0.032	-2.68064
-0.033	-192.903	-0.033	-2.79602
-0.034	-193.226	-0.034	-2.91334
-0.035	-193.569	-0.035	-3.03337
-0.036	-193.899	-0.036	-3.15554
-0.037	-194.214	-0.037	-3.28036
-0.038	-194.535	-0.038	-3.40715
-0.039	-194.861	-0.039	-3.53613
-0.04	-195.178	-0.04	-3.6674
-0.041	-195.498	-0.041	-3.80106
-0.042	-195.798	-0.042	-3.93715
-0.043	-196.087	-0.043	-4.07524
-0.044	-196.356	-0.044	-4.21557
-0.045	-196.616	-0.045	-4.35789
-0.046	-196.865	-0.046	-4.50304
-0.047	-197.142	-0.047	-4.64944
-0.048	-197.419	-0.048	-4.79819
-0.049	-197.677	-0.049	-4.94907
-0.05	-197.902	-0.05	-5.10303
-0.051	-198.101	-0.051	-5.25875
-0.052	-198.285	-0.052	-5.41745
-0.053	-198.464	-0.053	-5.57765
-0.054	-198.661	-0.054	-5.73985
-0.055	-198.884	-0.055	-5.90408
-0.056	-199.105	-0.056	-6.07115
-0.057	-199.305	-0.057	-6.24009
-0.058	-199.482	-0.058	-6.41154
-0.059	-199.652	-0.059	-6.5852
-0.06	-199.82	-0.06	-6.76164
-0.061	-199.995	-0.061	-6.94018
-0.062	-200.168	-0.062	-7.12139
-0.063	-200.344	-0.063	-7.30499
-0.064	-200.517	-0.064	-7.49032
-0.065	-200.705	-0.065	-7.67886
-0.066	-200.907	-0.066	-7.86992
-0.067	-201.114	-0.067	-8.064
-0.068	-201.309	-0.068	-8.26125
-0.069	-201.476	-0.069	-8.46309
-0.07	-201.622	-0.07	-8.66824
-0.071	-201.78	-0.071	-8.87698
-0.072	-201.922	-0.072	-9.08855
-0.073	-202.067	-0.073	-9.30532
-0.074	-202.225	-0.074	-9.52517
-0.075	-202.386	-0.075	-9.74971
-0.076	-202.554	-0.076	-9.97892
-0.077	-202.733	-0.077	-10.2144
-0.078	-202.902	-0.078	-10.455
-0.079	-203.055	-0.079	-10.6919
-0.08	-203.194	-0.08	-10.927
-0.081	-203.342	-0.081	-11.1669
-0.082	-203.511	-0.082	-11.4137
-0.083	-203.704	-0.083	-11.6684
-0.084	-203.918	-0.084	-11.9293
-0.085	-204.135	-0.085	-12.1985
-0.086	-204.354	-0.086	-12.4739
-0.087	-204.578	-0.087	-12.7551
-0.088	-204.788	-0.088	-13.0449
-0.089	-204.994	-0.089	-13.3432
-0.09	-205.217	-0.09	-13.6505
-0.091	-205.473	-0.091	-13.9648
-0.092	-205.734	-0.092	-14.2901
-0.093	-205.988	-0.093	-14.6242
-0.094	-206.239	-0.094	-14.969
-0.095	-206.485	-0.095	-15.3238
-0.096	-206.717	-0.096	-15.6876
-0.097	-206.954	-0.097	-16.0596
-0.098	-207.192	-0.098	-16.4427
-0.099	-207.453	-0.099	-16.8364
-0.1	-207.718	-0.1	-17.2389
-0.101	-207.989	-0.101	-17.6508
-0.102	-208.293	-0.102	-18.0683
-0.103	-208.591	-0.103	-18.4975
-0.104	-208.914	-0.104	-18.934
-0.105	-209.25	-0.105	-19.3827
-0.106	-209.6	-0.106	-19.8375
-0.107	-209.967	-0.107	-20.2919
-0.108	-210.341	-0.108	-20.7361
-0.109	-210.752	-0.109	-21.1924
-0.11	-211.192	-0.11	-21.6596
-0.111	-211.61	-0.111	-22.139
-0.112	-212.024	-0.112	-22.6245
-0.113	-212.458	-0.113	-23.1197
-0.114	-212.898	-0.114	-23.624
-0.115	-213.355	-0.115	-24.1405
-0.116	-213.818	-0.116	-24.6677
-0.117	-214.285	-0.117	-25.2032
-0.118	-214.765	-0.118	-25.7491
-0.119	-215.261	-0.119	-26.303
-0.12	-215.761	-0.12	-26.8685
-0.121	-216.267	-0.121	-27.4432
-0.122	-216.771	-0.122	-28.0288
-0.123	-217.294	-0.123	-28.6221
-0.124	-217.871	-0.124	-29.2233
-0.125	-218.475	-0.125	-29.8303
-0.126	-219.093	-0.126	-30.444
-0.127	-219.724	-0.127	-31.0625
-0.128	-220.35	-0.128	-31.6891
-0.129	-220.983	-0.129	-32.3203
-0.13	-221.631	-0.13	-32.9617
-0.131	-222.307	-0.131	-33.6065
-0.132	-222.993	-0.132	-34.2595
-0.133	-223.694	-0.133	-34.9204
-0.134	-224.407	-0.134	-35.5951
-0.135	-225.153	-0.135	-36.2741
-0.136	-225.929	-0.136	-36.9642
-0.137	-226.733	-0.137	-37.6623
-0.138	-227.545	-0.138	-38.3704
-0.139	-228.357	-0.139	-39.0861
-0.14	-229.164	-0.14	-39.8092
-0.141	-230	-0.141	-40.5426
-0.142	-230.867	-0.142	-41.2837
-0.143	-231.746	-0.143	-42.034
-0.144	-232.628	-0.144	-42.793
-0.145	-233.546	-0.145	-43.5618
-0.146	-234.492	-0.146	-44.3389
-0.147	-235.445	-0.147	-45.1349
-0.148	-236.416	-0.148	-45.9503
-0.149	-237.381	-0.149	-46.8556
-0.15	-238.353	-0.15	-47.7832
-0.151	-239.322	-0.151	-48.7108
-0.152	-240.291	-0.152	-49.6388
-0.153	-241.278	-0.153	-50.5581
-0.154	-242.285	-0.154	-51.4798
-0.155	-243.304	-0.155	-52.4068
-0.156	-244.324	-0.156	-53.3427
-0.157	-245.345	-0.157	-54.2822
-0.158	-246.361	-0.158	-55.2126
-0.159	-247.38	-0.159	-56.1528
-0.16	-248.41	-0.16	-57.104
-0.161	-249.454	-0.161	-58.0638
-0.162	-250.469	-0.162	-59.0194
-0.163	-251.477	-0.163	-59.9637
-0.164	-252.447	-0.164	-60.9159
-0.165	-253.322	-0.165	-61.8575
-0.166	-254.144	-0.166	-62.8008
-0.167	-254.952	-0.167	-63.7592
-0.168	-255.799	-0.168	-64.7206
-0.169	-256.687	-0.169	-65.6902
-0.17	-257.588	-0.17	-66.677
-0.171	-258.524	-0.171	-67.6642
-0.172	-259.432	-0.172	-68.6505
-0.173	-260.34	-0.173	-69.6367
-0.174	-261.25	-0.174	-70.6453
-0.175	-262.204	-0.175	-71.706
-0.176	-263.197	-0.176	-72.8245
-0.177	-264.002	-0.177	-73.9916
-0.178	-264.86	-0.178	-75.0638
-0.179	-265.851	-0.179	-76.0583
-0.18	-267	-0.18	-77.0526
-0.181	-268.297	-0.181	-78.0308
-0.182	-269.745	-0.182	-79.0495
-0.183	-271.332	-0.183	-80.1076
-0.184	-273.081	-0.184	-81.1885
-0.185	-274.972	-0.185	-82.3041
-0.186	-276.975	-0.186	-83.4768
-0.187	-279.088	-0.187	-84.7464
-0.188	-281.304	-0.188	-86.0547
-0.189	-283.621	-0.189	-87.2995
-0.19	-286.038	-0.19	-88.4456
-0.191	-288.541	-0.191	-89.5826
-0.192	-291.127	-0.192	-90.7638
-0.193	-293.783	-0.193	-92.0313
-0.194	-296.504	-0.194	-93.3282
-0.195	-299.302	-0.195	-94.5934
-0.196	-302.168	-0.196	-95.883
-0.197	-305.061	-0.197	-97.2336
-0.198	-307.979	-0.198	-98.6629
-0.199	-310.922	-0.199	-100.097
-0.2	-313.876	-0.2	-101.578
-0.201	-316.856	-0.201	-103.105
-0.202	-319.858	-0.202	-104.675
-0.203	-322.864	-0.203	-106.267
-0.204	-325.876	-0.204	-107.835
-0.205	-328.886	-0.205	-109.421
-0.206	-331.885	-0.206	-111.005
-0.207	-334.876	-0.207	-112.628
-0.208	-337.831	-0.208	-114.271
-0.209	-340.739	-0.209	-115.996
-0.21	-343.597	-0.21	-117.782
-0.211	-346.404	-0.211	-119.66
-0.212	-349.152	-0.212	-121.623
-0.213	-351.846	-0.213	-123.64
-0.214	-354.452	-0.214	-125.566
-0.215	-356.981	-0.215	-127.519
-0.216	-359.446	-0.216	-129.454
-0.217	-361.843	-0.217	-131.392
-0.218	-364.143	-0.218	-133.363
-0.219	-366.342	-0.219	-135.428
-0.22	-368.438	-0.22	-137.563
-0.221	-370.422	-0.221	-139.563
-0.222	-372.305	-0.222	-141.628
-0.223	-374.073	-0.223	-143.72
-0.224	-375.736	-0.224	-145.789
-0.225	-377.3	-0.225	-147.888
-0.226	-378.741	-0.226	-150.132
-0.227	-380.054	-0.227	-152.491
-0.228	-381.233	-0.228	-154.95
-0.229	-382.265	-0.229	-157.485
-0.23	-383.149	-0.23	-160.146
-0.231	-383.9	-0.231	-162.913
-0.232	-384.507	-0.232	-165.848
-0.233	-384.965	-0.233	-168.941
-0.234	-385.275	-0.234	-171.862
-0.235	-385.468	-0.235	-174.557
-0.236	-385.514	-0.236	-177.243
-0.237	-385.442	-0.237	-179.84
-0.238	-385.344	-0.238	-182.528
-0.239	-385.219	-0.239	-185.277
-0.24	-385.052	-0.24	-188.146
-0.241	-384.803	-0.241	-191.123
-0.242	-384.474	-0.242	-194.218
-0.243	-384.075	-0.243	-197.414
-0.244	-383.602	-0.244	-200.707
-0.245	-383.126	-0.245	-204.065
-0.246	-382.66	-0.246	-207.423
-0.247	-382.212	-0.247	-210.711
-0.248	-381.748	-0.248	-213.777
-0.249	-381.303	-0.249	-216.558
-0.25	-381.149	-0.25	-219.386
-0.251	-381.101	-0.251	-222.269
-0.252	-381.094	-0.252	-225.213
-0.253	-381.094	-0.253	-228.542
-0.254	-381.101	-0.254	-232.218
-0.255	-381.107	-0.255	-235.859
-0.256	-381.113	-0.256	-239.19
-0.257	-381.117	-0.257	-242.509
-0.258	-381.121	-0.258	-245.48
-0.259	-381.124	-0.259	-248.428
-0.26	-381.125	-0.26	-251.478
-0.261	-381.126	-0.261	-254.596
-0.262	-381.126	-0.262	-257.723
-0.263	-381.125	-0.263	-260.891
-0.264	-381.123	-0.264	-264.201
-0.265	-381.12	-0.265	-267.692
-0.266	-381.116	-0.266	-271.286
-0.267	-381.112	-0.267	-274.922
-0.268	-381.106	-0.268	-278.544
-0.269	-381.099	-0.269	-282.194
-0.27	-381.092	-0.27	-285.93
-0.271	-381.083	-0.271	-289.688
-0.272	-381.074	-0.272	-293.424
-0.273	-381.064	-0.273	-297.106
-0.274	-381.052	-0.274	-300.793
-0.275	-381.04	-0.275	-304.436
-0.276	-381.027	-0.276	-308.024
-0.277	-381.013	-0.277	-311.549
-0.278	-380.998	-0.278	-315.019
-0.279	-380.982	-0.279	-317.984
-0.28	-380.965	-0.28	-320.915
-0.281	-380.948	-0.281	-323.811
-0.282	-380.929	-0.282	-326.674
-0.283	-380.909	-0.283	-329.503
-0.284	-380.889	-0.284	-332.298
-0.285	-380.868	-0.285	-335.058
-0.286	-380.845	-0.286	-337.785
-0.287	-380.822	-0.287	-340.478
-0.288	-380.798	-0.288	-343.137
-0.289	-380.772	-0.289	-345.762
		-0.29	-348.352
		-0.291	-350.909
		-0.292	-353.432
		-0.293	-355.921
		-0.294	-358.376
		-0.295	-360.797
		-0.296	-363.184
		-0.297	-365.537
		-0.298	-367.856
		-0.299	-370.141
		-0.3	-372.392
		-0.301	-374.609
		-0.302	-376.792
		-0.303	-378.941
		-0.304	-381.056
		-0.305	-383.137
		-0.306	-385.184
		-0.307	-387.197
		-0.308	-389.176
		-0.309	-391.121
		-0.31	-393.033
		-0.311	-394.91
		-0.312	-396.753
		-0.313	-398.562
		-0.314	-400.337
		-0.315	-402.079

## Sheet: Fig. 3b
Fig 3b
FeP-MoP/FF		FeP/FF		MoP/FF
Potential (V vs. RHE)	Current density (mA cm-2)	Potential (V vs. RHE)	Current density (mA cm-2)	Potential (V vs. RHE)	Current density (mA cm-2)
0.524	2.33558	0.524	2.8525	0.524	4.29936
0.523	2.28389	0.523	2.7175	0.523	4.23158
0.522	2.23321	0.522	2.62775	0.522	4.16481
0.521	2.18354	0.521	2.55325	0.521	4.09904
0.52	2.13486	0.52	2.489	0.52	4.03428
0.519	2.0872	0.519	2.4305	0.519	3.97052
0.518	2.04054	0.518	2.37725	0.518	3.90777
0.517	1.99488	0.517	2.32775	0.517	3.84603
0.516	1.95023	0.516	2.2815	0.516	3.78529
0.515	1.90659	0.515	2.2375	0.515	3.72556
0.514	1.86395	0.514	2.13838	0.514	3.66683
0.513	1.82232	0.513	2.10374	0.513	3.60911
0.512	1.7817	0.512	2.06952	0.512	3.55239
0.511	1.74208	0.511	2.0357	0.511	3.49668
0.51	1.70346	0.51	2.00229	0.51	3.44198
0.509	1.66585	0.509	1.9693	0.509	3.38828
0.508	1.62925	0.508	1.93672	0.508	3.33391
0.507	1.59365	0.507	1.90454	0.507	3.27971
0.506	1.55906	0.506	1.87278	0.506	3.14256
0.505	1.52547	0.505	1.84143	0.505	3.17133
0.504	1.49289	0.504	1.81049	0.504	3.11856
0.503	1.47402	0.503	1.77996	0.503	3.0584
0.502	1.45363	0.502	1.74984	0.502	3.13974
0.501	1.43251	0.501	1.72014	0.501	3.28745
0.5	1.41125	0.5	1.69084	0.5	3.39439
0.499	1.39008	0.499	1.66196	0.499	3.36672
0.498	1.36917	0.498	1.63348	0.498	3.33933
0.497	1.34831	0.497	1.60542	0.497	3.31223
0.496	1.32779	0.496	1.57777	0.496	3.28543
0.495	1.3075	0.495	1.55322	0.495	3.25891
0.494	1.2876	0.494	1.52779	0.494	3.23267
0.493	1.26781	0.493	1.50232	0.493	3.20673
0.492	1.24839	0.492	1.47699	0.492	3.18107
0.491	1.22928	0.491	1.45181	0.491	3.1557
0.49	1.2105	0.49	1.4269	0.49	3.13062
0.489	1.19185	0.489	1.40222	0.489	3.10583
0.488	1.17353	0.488	1.37785	0.488	3.08133
0.487	1.15552	0.487	1.3538	0.487	3.05711
0.486	1.13765	0.486	1.32998	0.486	3.03318
0.485	1.12022	0.485	1.30642	0.485	3.00954
0.484	1.10298	0.484	1.28324	0.484	2.98619
0.483	1.08603	0.483	1.2604	0.483	2.96312
0.482	1.06931	0.482	1.23784	0.482	2.94035
0.481	1.05265	0.481	1.21546	0.481	2.91786
0.48	1.03644	0.48	1.19341	0.48	2.89566
0.479	1.02051	0.479	1.17168	0.479	2.87375
0.478	1.00461	0.478	1.15016	0.478	2.85212
0.477	0.98906	0.477	1.12897	0.477	2.83078
0.476	0.97353	0.476	1.10806	0.476	2.80974
0.475	0.95834	0.475	1.08741	0.475	2.78898
0.474	0.94327	0.474	1.06702	0.474	2.7685
0.473	0.92841	0.473	1.04686	0.473	2.74832
0.472	0.91366	0.472	1.02694	0.472	2.72842
0.471	0.8991	0.471	1.00729	0.471	2.70881
0.47	0.88468	0.47	0.98784	0.47	2.68949
0.469	0.87044	0.469	0.96863	0.469	2.67046
0.468	0.85651	0.468	0.94962	0.468	2.65171
0.467	0.84238	0.467	0.93077	0.467	2.63326
0.466	0.82849	0.466	0.91221	0.466	2.61509
0.465	0.81476	0.465	0.89386	0.465	2.59721
0.464	0.80121	0.464	0.87571	0.464	2.57961
0.463	0.78776	0.463	0.85783	0.463	2.56231
0.462	0.77438	0.462	0.84014	0.462	2.54529
0.461	0.76119	0.461	0.82262	0.461	2.52856
0.46	0.7479	0.46	0.80529	0.46	2.51212
0.459	0.73487	0.459	0.78811	0.459	2.49597
0.458	0.72196	0.458	0.77115	0.458	2.4801
0.457	0.70896	0.457	0.75433	0.457	2.46453
0.456	0.69628	0.456	0.73771	0.456	2.44924
0.455	0.68347	0.455	0.7213	0.455	2.43424
0.454	0.67077	0.454	0.70502	0.454	2.41952
0.453	0.65831	0.453	0.68898	0.453	2.4051
0.452	0.64571	0.452	0.67313	0.452	2.39486
0.451	0.63325	0.451	0.65735	0.451	2.38475
0.45	0.62076	0.45	0.64175	0.45	2.37477
0.449	0.60828	0.449	0.62632	0.449	2.36493
0.448	0.59599	0.448	0.61106	0.448	2.3551
0.447	0.58375	0.447	0.59595	0.447	2.34693
0.446	0.57146	0.446	0.58092	0.446	2.34029
0.445	0.55921	0.445	0.56607	0.445	2.335
0.444	0.54702	0.444	0.55137	0.444	2.33084
0.443	0.53484	0.443	0.53677	0.443	2.32768
0.442	0.52274	0.442	0.52234	0.442	2.32528
0.441	0.51047	0.441	0.508	0.441	2.32343
0.44	0.49837	0.44	0.49384	0.44	2.32205
0.439	0.48778	0.439	0.47983	0.439	2.32104
0.438	0.47948	0.438	0.46581	0.438	2.32019
0.437	0.47379	0.437	0.45185	0.437	2.3193
0.436	0.47046	0.436	0.43798	0.436	2.31826
0.435	0.46712	0.435	0.42412	0.435	2.31696
0.434	0.46607	0.434	0.41026	0.434	2.31517
0.433	0.46682	0.433	0.39637	0.433	2.31279
0.432	0.46789	0.432	0.38253	0.432	2.3098
0.431	0.46966	0.431	0.36871	0.431	2.30607
0.43	0.4709	0.43	0.3548	0.43	2.30148
0.429	0.4716	0.429	0.34086	0.429	2.29589
0.428	0.47236	0.428	0.32682	0.428	2.2892
0.427	0.47198	0.427	0.31269	0.427	2.28136
0.426	0.47135	0.426	0.29852	0.426	2.27223
0.425	0.46884	0.425	0.28418	0.425	2.26167
0.424	0.46291	0.424	0.26963	0.424	2.24964
0.423	0.45582	0.423	0.25497	0.423	2.23605
0.422	0.44717	0.422	0.24012	0.422	2.22081
0.421	0.43539	0.421	0.2251	0.421	2.20386
0.42	0.42055	0.42	0.20977	0.42	2.18514
0.419	0.40256	0.419	0.19424	0.419	2.16458
0.418	0.37918	0.418	0.17859	0.418	2.14209
0.417	0.34979	0.417	0.16266	0.417	2.11772
0.416	0.31813	0.416	0.14645	0.416	2.09133
0.415	0.28209	0.415	0.13	0.415	2.06287
0.414	0.24147	0.414	0.11326	0.414	2.0324
0.413	0.19731	0.413	0.0963	0.413	1.99974
0.412	0.14735	0.412	0.07902	0.412	1.96483
0.411	0.09381	0.411	0.06135	0.411	1.92911
0.41	0.03577	0.41	0.04347	0.41	1.8932
0.409	-0.0294	0.409	0.0253	0.409	1.85695
0.408	-0.10041	0.408	0.00685	0.408	1.81995
0.407	-0.1777	0.407	-0.04797	0.407	1.78189
0.406	-0.26262	0.406	-0.12471	0.406	1.74293
0.405	-0.35355	0.405	-0.20218	0.405	1.70274
0.404	-0.45171	0.404	-0.28097	0.404	1.661
0.403	-0.55566	0.403	-0.36163	0.403	1.61741
0.402	-0.66595	0.402	-0.44332	0.402	1.57159
0.401	-0.78246	0.401	-0.52623	0.401	1.52349
0.4	-0.90841	0.4	-0.61045	0.4	1.47307
0.399	-1.03864	0.399	-0.69623	0.399	1.42
0.398	-1.17366	0.398	-0.78383	0.398	1.36421
0.397	-1.31576	0.397	-0.87253	0.397	1.30556
0.396	-1.46869	0.396	-0.96265	0.396	1.24406
0.395	-1.63007	0.395	-1.05462	0.395	1.17953
0.394	-1.80026	0.394	-1.14813	0.394	1.11155
0.393	-1.97956	0.393	-1.24321	0.393	1.03967
0.392	-2.16258	0.392	-1.33957	0.392	0.9642
0.391	-2.35508	0.391	-1.43797	0.391	0.88528
0.39	-2.5565	0.39	-1.53855	0.39	0.80313
0.389	-2.76737	0.389	-1.64046	0.389	0.71734
0.388	-2.98542	0.388	-1.74375	0.388	0.62764
0.387	-3.21167	0.387	-1.84909	0.387	0.53398
0.386	-3.44123	0.386	-1.95639	0.386	0.43652
0.385	-3.67737	0.385	-2.06559	0.385	0.33505
0.384	-3.91886	0.384	-2.17648	0.384	0.22943
0.383	-4.16481	0.383	-2.2894	0.383	0.11953
0.382	-4.42045	0.382	-2.40481	0.382	0.0055
0.381	-4.68395	0.381	-2.52214	0.381	-0.11286
0.38	-4.95449	0.38	-2.64136	0.38	-0.23565
0.379	-5.23126	0.379	-2.76287	0.379	-0.3622
0.378	-5.51698	0.378	-2.88648	0.378	-0.4933
0.377	-5.80927	0.377	-3.01257	0.377	-0.62836
0.376	-6.11415	0.376	-3.14056	0.376	-0.76729
0.375	-6.42079	0.375	-3.27035	0.375	-0.91048
0.374	-6.73219	0.374	-3.40285	0.374	-1.05764
0.373	-7.05065	0.373	-3.53783	0.373	-1.2086
0.372	-7.37828	0.372	-3.67516	0.372	-1.36305
0.371	-7.71235	0.371	-3.81434	0.371	-1.52095
0.37	-8.05604	0.37	-3.95541	0.37	-1.68249
0.369	-8.40287	0.369	-4.09929	0.369	-1.84714
0.368	-8.74973	0.368	-4.24578	0.368	-2.01527
0.367	-9.09637	0.367	-4.39437	0.367	-2.18725
0.366	-9.45217	0.366	-4.54594	0.366	-2.3625
0.365	-9.81478	0.365	-4.70047	0.365	-2.54085
0.364	-10.1827	0.364	-4.85774	0.364	-2.72264
0.363	-10.5569	0.363	-5.01774	0.363	-2.9072
0.362	-10.9365	0.362	-5.17988	0.362	-3.09428
0.361	-11.3226	0.361	-5.34532	0.361	-3.2847
0.36	-11.7119	0.36	-5.5138	0.36	-3.4769
0.359	-12.1052	0.359	-5.68449	0.359	-3.6714
0.358	-12.5091	0.358	-5.85771	0.358	-3.86757
0.357	-12.9237	0.357	-6.03394	0.357	-4.06574
0.356	-13.35	0.356	-6.21335	0.356	-4.26638
0.355	-13.7791	0.355	-6.39648	0.355	-4.46844
0.354	-14.2112	0.354	-6.58167	0.354	-4.67204
0.353	-14.6509	0.353	-6.77049	0.353	-4.87713
0.352	-15.0897	0.352	-6.96227	0.352	-5.08422
0.351	-15.5391	0.351	-7.15704	0.351	-5.29473
0.35	-15.9994	0.35	-7.35428	0.35	-5.50852
0.349	-16.4602	0.349	-7.55392	0.349	-5.72467
0.348	-16.9272	0.348	-7.75667	0.348	-5.94323
0.347	-17.4065	0.347	-7.9627	0.347	-6.16394
0.346	-17.8928	0.346	-8.17147	0.346	-6.38692
0.345	-18.3822	0.345	-8.38302	0.345	-6.6124
0.344	-18.8683	0.344	-8.59699	0.344	-6.84009
0.343	-19.3551	0.343	-8.81407	0.343	-7.06932
0.342	-19.8492	0.342	-9.03453	0.342	-7.30039
0.341	-20.3463	0.341	-9.25713	0.341	-7.53274
0.34	-20.8434	0.34	-9.48311	0.34	-7.76674
0.339	-21.3414	0.339	-9.71321	0.339	-8.00169
0.338	-21.8508	0.338	-9.94727	0.338	-8.23771
0.337	-22.3713	0.337	-10.1852	0.337	-8.47453
0.336	-22.8902	0.336	-10.4262	0.336	-8.71134
0.335	-23.4155	0.335	-10.6698	0.335	-8.94968
0.334	-23.9474	0.334	-10.9163	0.334	-9.18838
0.333	-24.4769	0.333	-11.165	0.333	-9.42732
0.332	-25.005	0.332	-11.4175	0.332	-9.66707
0.331	-25.5322	0.331	-11.6733	0.331	-9.90694
0.33	-26.0533	0.33	-11.9312	0.33	-10.1463
0.329	-26.5741	0.329	-12.1914	0.329	-10.3849
0.328	-27.1094	0.328	-12.4544	0.328	-10.6228
0.327	-27.6482	0.327	-12.7202	0.327	-10.8602
0.326	-28.1818	0.326	-12.9895	0.326	-11.0974
0.325	-28.715	0.325	-13.2601	0.325	-11.3346
0.324	-29.25	0.324	-13.5329	0.324	-11.5706
0.323	-29.7803	0.323	-13.8082	0.323	-11.8044
0.322	-30.3043	0.322	-14.0862	0.322	-12.0377
0.321	-30.829	0.321	-14.3681	0.321	-12.2689
0.32	-31.36	0.32	-14.6528	0.32	-12.4985
0.319	-31.8992	0.319	-14.9395	0.319	-12.7258
0.318	-32.441	0.318	-15.229	0.318	-12.9509
0.317	-32.9911	0.317	-15.5219	0.317	-13.1739
0.316	-33.5403	0.316	-15.8174	0.316	-13.3959
0.315	-34.0819	0.315	-16.1155	0.315	-13.6163
0.314	-34.6145	0.314	-16.4166	0.314	-13.8368
0.313	-35.1355	0.313	-16.7201	0.313	-14.0561
0.312	-35.6658	0.312	-17.0252	0.312	-14.2747
0.311	-36.2086	0.311	-17.3315	0.311	-14.4936
0.31	-36.759	0.31	-17.639	0.31	-14.7124
0.309	-37.3021	0.309	-17.9463	0.309	-14.9309
0.308	-37.8516	0.308	-18.2552	0.308	-15.149
0.307	-38.4024	0.307	-18.5668	0.307	-15.3651
0.306	-38.9391	0.306	-18.8788	0.306	-15.5807
0.305	-39.4662	0.305	-19.192	0.305	-15.795
0.304	-39.989	0.304	-19.5064	0.304	-16.0087
0.303	-40.4984	0.303	-19.8222	0.303	-16.222
0.302	-41.0282	0.302	-20.1387	0.302	-16.4325
0.301	-41.5542	0.301	-20.4554	0.301	-16.6442
0.3	-42.079	0.3	-20.7721	0.3	-16.8559
0.299	-42.6125	0.299	-21.0874	0.299	-17.0677
0.298	-43.1446	0.298	-21.401	0.298	-17.2782
0.297	-43.6466	0.297	-21.7139	0.297	-17.4883
0.296	-44.1412	0.296	-22.0259	0.296	-17.6968
0.295	-44.646	0.295	-22.3364	0.295	-17.9056
0.294	-45.1513	0.294	-22.6465	0.294	-18.1158
0.293	-45.6439	0.293	-22.9546	0.293	-18.326
0.292	-46.1304	0.292	-23.2644	0.292	-18.536
0.291	-46.6025	0.291	-23.5774	0.291	-18.7456
0.29	-47.0812	0.29	-23.8892	0.29	-18.9552
0.289	-47.5725	0.289	-24.1983	0.289	-19.1646
0.288	-48.0657	0.288	-24.5062	0.288	-19.3723
0.287	-48.5502	0.287	-24.8114	0.287	-19.5801
0.286	-49.0346	0.286	-25.1175	0.286	-19.7874
0.285	-49.5293	0.285	-25.4241	0.285	-19.9961
0.284	-50.0407	0.284	-25.7296	0.284	-20.205
0.283	-50.5541	0.283	-26.0324	0.283	-20.4126
0.282	-51.0577	0.282	-26.3317	0.282	-20.6202
0.281	-51.5514	0.281	-26.6272	0.281	-20.8251
0.28	-52.0429	0.28	-26.919	0.28	-21.0303
0.279	-52.5463	0.279	-27.2097	0.279	-21.2364
0.278	-53.0532	0.278	-27.5018	0.278	-21.4444
0.277	-53.5709	0.277	-27.7899	0.277	-21.6512
0.276	-54.1007	0.276	-28.0759	0.276	-21.8583
0.275	-54.6163	0.275	-28.3614	0.275	-22.0636
0.274	-55.1284	0.274	-28.6435	0.274	-22.2702
0.273	-55.6269	0.273	-28.9232	0.273	-22.476
0.272	-56.0987	0.272	-29.2019	0.272	-22.6812
0.271	-56.5518	0.271	-29.4786	0.271	-22.8871
0.27	-56.9996	0.27	-29.7545	0.27	-23.0919
0.269	-57.4371	0.269	-30.0323	0.269	-23.2953
0.268	-57.8823	0.268	-30.3102	0.268	-23.4998
0.267	-58.3395	0.267	-30.5885	0.267	-23.7018
0.266	-58.8144	0.266	-30.865	0.266	-23.9062
0.265	-59.2968	0.265	-31.1403	0.265	-24.1107
0.264	-59.7812	0.264	-31.4145	0.264	-24.315
0.263	-60.2652	0.263	-31.6856	0.263	-24.5177
0.262	-60.7599	0.262	-31.9525	0.262	-24.7214
0.261	-61.2362	0.261	-32.2186	0.261	-24.9246
0.26	-61.7037	0.26	-32.4858	0.26	-25.1253
0.259	-62.1724	0.259	-32.7526	0.259	-25.3269
0.258	-62.6305	0.258	-33.016	0.258	-25.5233
0.257	-63.094	0.257	-33.2801	0.257	-25.7225
0.256	-63.5715	0.256	-33.5459	0.256	-25.9227
0.255	-64.0354	0.255	-33.8088	0.255	-26.119
0.254	-64.4845	0.254	-34.067	0.254	-26.3185
0.253	-64.9253	0.253	-34.3223	0.253	-26.5178
0.252	-65.3767	0.252	-34.5724	0.252	-26.7168
0.251	-65.8272	0.251	-34.819	0.251	-26.9152
0.25	-66.2556	0.25	-35.0659	0.25	-27.1135
0.249	-66.698	0.249	-35.3168	0.249	-27.3106
0.248	-67.1616	0.248	-35.5696	0.248	-27.5083
0.247	-67.6319	0.247	-35.8253	0.247	-27.7081
0.246	-68.0962	0.246	-36.0848	0.246	-27.9061
0.245	-68.5439	0.245	-36.347	0.245	-28.1075
0.244	-68.9893	0.244	-36.6138	0.244	-28.3047
0.243	-69.4139	0.243	-36.8816	0.243	-28.5005
0.242	-69.8253	0.242	-37.1463	0.242	-28.6961
0.241	-70.2652	0.241	-37.4115	0.241	-28.891
0.24	-70.7377	0.24	-37.6767	0.24	-29.0871
0.239	-71.1955	0.239	-37.9433	0.239	-29.286
0.238	-71.6302	0.238	-38.2093	0.238	-29.4867
0.237	-72.0386	0.237	-38.4712	0.237	-29.6872
0.236	-72.4534	0.236	-38.731	0.236	-29.884
0.235	-72.8761	0.235	-38.9885	0.235	-30.0819
0.234	-73.2939	0.234	-39.2422	0.234	-30.2817
0.233	-73.7253	0.233	-39.494	0.233	-30.4769
0.232	-74.1616	0.232	-39.7472	0.232	-30.6778
0.231	-74.6055	0.231	-40.0024	0.231	-30.8755
0.23	-75.0413	0.23	-40.2635	0.23	-31.0724
0.229	-75.4224	0.229	-40.5199	0.229	-31.2728
0.228	-75.7877	0.228	-40.7736	0.228	-31.473
0.227	-76.1544	0.227	-41.0292	0.227	-31.6736
0.226	-76.5158	0.226	-41.2821	0.226	-31.8749
0.225	-76.8955	0.225	-41.5347	0.225	-32.0697
0.224	-77.3149	0.224	-41.7933	0.224	-32.2696
0.223	-77.7517	0.223	-42.0555	0.223	-32.4708
0.222	-78.1634	0.222	-42.3201	0.222	-32.6716
0.221	-78.5612	0.221	-42.5796	0.221	-32.8719
0.22	-78.9689	0.22	-42.833	0.22	-33.0744
0.219	-79.397	0.219	-43.0833	0.219	-33.2735
0.218	-79.8674	0.218	-43.3367	0.218	-33.4731
0.217	-80.3311	0.217	-43.5943	0.217	-33.6712
0.216	-80.7517	0.216	-43.8489	0.216	-33.8685
0.215	-81.1774	0.215	-44.0984	0.215	-34.0656
0.214	-81.6241	0.214	-44.3433	0.214	-34.2681
0.213	-82.0694	0.213	-44.5874	0.213	-34.4679
0.212	-82.5226	0.212	-44.8353	0.212	-34.6689
0.211	-82.977	0.211	-45.0845	0.211	-34.8661
0.21	-83.4205	0.21	-45.3305	0.21	-35.0675
0.209	-83.8706	0.209	-45.5772	0.209	-35.2699
0.208	-84.3292	0.208	-45.8214	0.208	-35.4722
0.207	-84.7976	0.207	-46.0622	0.207	-35.6774
0.206	-85.2847	0.206	-46.3041	0.206	-35.8807
0.205	-85.7702	0.205	-46.5438	0.205	-36.0843
0.204	-86.2297	0.204	-46.7787	0.204	-36.2875
0.203	-86.664	0.203	-47.0221	0.203	-36.496
0.202	-87.0894	0.202	-47.277	0.202	-36.7041
0.201	-87.4954	0.201	-47.5357	0.201	-36.9122
0.2	-87.9078	0.2	-47.7906	0.2	-37.1245
0.199	-88.3319	0.199	-48.0461	0.199	-37.3366
0.198	-88.7622	0.198	-48.3135	0.198	-37.5471
0.197	-89.2044	0.197	-48.5904	0.197	-37.7612
0.196	-89.6702	0.196	-48.8642	0.196	-37.9783
0.195	-90.1334	0.195	-49.1356	0.195	-38.1933
0.194	-90.5918	0.194	-49.4049	0.194	-38.4096
0.193	-91.0324	0.193	-49.6812	0.193	-38.628
0.192	-91.4734	0.192	-49.9549	0.192	-38.8508
0.191	-91.9214	0.191	-50.2279	0.191	-39.0727
0.19	-92.3573	0.19	-50.504	0.19	-39.2958
0.189	-92.7597	0.189	-50.7819	0.189	-39.5197
0.188	-93.1693	0.188	-51.0569	0.188	-39.7489
0.187	-93.5887	0.187	-51.329	0.187	-39.978
0.186	-94.0009	0.186	-51.5918	0.186	-40.2114
0.185	-94.4039	0.185	-51.8529	0.185	-40.4421
0.184	-94.789	0.184	-52.1264	0.184	-40.6681
0.183	-95.1618	0.183	-52.401	0.183	-40.8981
0.182	-95.5395	0.182	-52.6713	0.182	-41.1333
0.181	-95.9067	0.181	-52.9316	0.181	-41.3712
0.18	-96.2794	0.18	-53.1833	0.18	-41.6123
0.179	-96.6651	0.179	-53.4389	0.179	-41.8515
0.178	-97.0589	0.178	-53.698	0.178	-42.0858
0.177	-97.4701	0.177	-53.9479	0.177	-42.3231
0.176	-97.8574	0.176	-54.1979	0.176	-42.5655
0.175	-98.2185	0.175	-54.4546	0.175	-42.8139
0.174	-98.5584	0.174	-54.7189	0.174	-43.0634
0.173	-98.8883	0.173	-54.9913	0.173	-43.3141
0.172	-99.245	0.172	-55.271	0.172	-43.5675
0.171	-99.6034	0.171	-55.5548	0.171	-43.8125
0.17	-99.9877	0.17	-55.8319	0.17	-44.0607
0.169	-100.407	0.169	-56.1004	0.169	-44.3139
0.168	-100.828	0.168	-56.3732	0.168	-44.5674
0.167	-101.23	0.167	-56.6451	0.167	-44.8206
0.166	-101.639	0.166	-56.9176	0.166	-45.0712
0.165	-102.075	0.165	-57.1922	0.165	-45.3296
0.164	-102.534	0.164	-57.4646	0.164	-45.58
0.163	-102.986	0.163	-57.7404	0.163	-45.8425
0.162	-103.405	0.162	-58.0265	0.162	-46.0976
0.161	-103.821	0.161	-58.3161	0.161	-46.3621
0.16	-104.228	0.16	-58.6021	0.16	-46.6276
0.159	-104.643	0.159	-58.887	0.159	-46.8965
0.158	-105.057	0.158	-59.1694	0.158	-47.1669
0.157	-105.476	0.157	-59.4483	0.157	-47.437
0.156	-105.941	0.156	-59.7319	0.156	-47.7066
0.155	-106.442	0.155	-60.0234	0.155	-47.9742
0.154	-106.946	0.154	-60.3167	0.154	-48.2432
0.153	-107.446	0.153	-60.6218	0.153	-48.5179
0.152	-107.925	0.152	-60.9374	0.152	-48.7918
0.151	-108.368	0.151	-61.2598	0.151	-49.0663
0.15	-108.793	0.15	-61.5965	0.15	-49.3362
0.149	-109.239	0.149	-61.9317	0.149	-49.6097
0.148	-109.704	0.148	-62.2507	0.148	-49.8847
0.147	-110.172	0.147	-62.5658	0.147	-50.1647
0.146	-110.619	0.146	-62.8779	0.146	-50.4453
0.145	-111.038	0.145	-63.1963	0.145	-50.7264
0.144	-111.467	0.144	-63.5089	0.144	-51.0046
0.143	-111.946	0.143	-63.8177	0.143	-51.2812
0.142	-112.441	0.142	-64.1122	0.142	-51.5592
0.141	-112.918	0.141	-64.3896	0.141	-51.8381
0.14	-113.406	0.14	-64.6622	0.14	-52.124
0.139	-113.891	0.139	-64.956	0.139	-52.405
0.138	-114.37	0.138	-65.2622	0.138	-52.6886
0.137	-114.846	0.137	-65.5846	0.137	-52.9697
0.136	-115.335	0.136	-65.914	0.136	-53.2559
0.135	-115.838	0.135	-66.2399	0.135	-53.5455
0.134	-116.325	0.134	-66.5693	0.134	-53.8331
0.133	-116.779	0.133	-66.8983	0.133	-54.1222
0.132	-117.245	0.132	-67.2252	0.132	-54.4107
0.131	-117.707	0.131	-67.5647	0.131	-54.699
0.13	-118.161	0.13	-67.9036	0.13	-54.9949
0.129	-118.626	0.129	-68.2391	0.129	-55.2874
0.128	-119.089	0.128	-68.5977	0.128	-55.5791
0.127	-119.54	0.127	-68.9639	0.127	-55.8708
0.126	-120.005	0.126	-69.3149	0.126	-56.1632
0.125	-120.495	0.125	-69.6551	0.125	-56.4551
0.124	-120.986	0.124	-69.9841	0.124	-56.7511
0.123	-121.47	0.123	-70.2959	0.123	-57.0503
0.122	-121.961	0.122	-70.5986	0.122	-57.3535
0.121	-122.455	0.121	-70.9162	0.121	-57.6583
0.12	-122.945	0.12	-71.2419	0.12	-57.9645
0.119	-123.414	0.119	-71.5574	0.119	-58.267
0.118	-123.844	0.118	-71.8787	0.118	-58.5725
0.117	-124.248	0.117	-72.2105	0.117	-58.8786
0.116	-124.663	0.116	-72.5576	0.116	-59.1899
0.115	-125.086	0.115	-72.9272	0.115	-59.5
0.114	-125.479	0.114	-73.2926	0.114	-59.8118
0.113	-125.869	0.113	-73.6432	0.113	-60.1255
0.112	-126.291	0.112	-73.9879	0.112	-60.4407
0.111	-126.729	0.111	-74.3392	0.111	-60.7588
0.11	-127.165	0.11	-74.6977	0.11	-61.0787
0.109	-127.595	0.109	-75.0553	0.109	-61.4005
0.108	-128.033	0.108	-75.4033	0.108	-61.7197
0.107	-128.48	0.107	-75.7422	0.107	-62.0406
0.106	-128.925	0.106	-76.0894	0.106	-62.365
0.105	-129.355	0.105	-76.4567	0.105	-62.687
0.104	-129.779	0.104	-76.8318	0.104	-63.0103
0.103	-130.217	0.103	-77.2136	0.103	-63.3374
0.102	-130.66	0.102	-77.5988	0.102	-63.6639
0.101	-131.125	0.101	-77.9882	0.101	-63.9894
0.1	-131.623	0.1	-78.3838	0.1	-64.3187
0.099	-132.127	0.099	-78.7879	0.099	-64.6478
0.098	-132.616	0.098	-79.2005	0.098	-64.9777
0.097	-133.096	0.097	-79.6227	0.097	-65.3052
0.096	-133.547	0.096	-80.0424	0.096	-65.6337
0.095	-133.966	0.095	-80.4586	0.095	-65.9606
0.094	-134.395	0.094	-80.8843	0.094	-66.2887
0.093	-134.829	0.093	-81.3236	0.093	-66.6134
0.092	-135.26	0.092	-81.7875	0.092	-66.9389
0.091	-135.678	0.091	-82.2632	0.091	-67.2632
0.09	-136.077	0.09	-82.7346	0.09	-67.5906
0.089	-136.495	0.089	-83.1998	0.089	-67.9228
0.088	-136.914	0.088	-83.6533	0.088	-68.2502
0.087	-137.352	0.087	-84.0955	0.087	-68.5741
0.086	-137.767	0.086	-84.5315	0.086	-68.894
0.085	-138.154	0.085	-84.9599	0.085	-69.2119
0.084	-138.543	0.084	-85.3788	0.084	-69.5307
0.083	-138.903	0.083	-85.7907	0.083	-69.8554
0.082	-139.264	0.082	-86.1925	0.082	-70.1784
0.081	-139.655	0.081	-86.5916	0.081	-70.4958
0.08	-140.045	0.08	-86.9953	0.08	-70.8083
0.079	-140.416	0.079	-87.3914	0.079	-71.1197
0.078	-140.787	0.078	-87.7838	0.078	-71.4284
0.077	-141.159	0.077	-88.1972	0.077	-71.7363
0.076	-141.539	0.076	-88.6334	0.076	-72.0485
0.075	-141.961	0.075	-89.0607	0.075	-72.3568
0.074	-142.395	0.074	-89.4966	0.074	-72.6599
0.073	-142.845	0.073	-89.9463	0.073	-72.9626
0.072	-143.302	0.072	-90.4023	0.072	-73.2595
0.071	-143.781	0.071	-90.8559	0.071	-73.5584
0.07	-144.273	0.07	-91.3008	0.07	-73.8511
0.069	-144.753	0.069	-91.7327	0.069	-74.1503
0.068	-145.248	0.068	-92.1548	0.068	-74.4426
0.067	-145.743	0.067	-92.5707	0.067	-74.7407
0.066	-146.24	0.066	-92.977	0.066	-75.0273
0.065	-146.739	0.065	-93.3878	0.065	-75.3152
0.064	-147.253	0.064	-93.7899	0.064	-75.5947
0.063	-147.761	0.063	-94.1796	0.063	-75.87
0.062	-148.27	0.062	-94.5642	0.062	-76.143
0.061	-148.805	0.061	-94.924	0.061	-76.4135
0.06	-149.365	0.06	-95.2894	0.06	-76.6823
0.059	-149.893	0.059	-95.6723	0.059	-76.9476
0.058	-150.431	0.058	-96.0824	0.058	-77.2028
0.057	-150.993	0.057	-96.5105	0.057	-77.4514
0.056	-151.576	0.056	-96.9454	0.056	-77.6955
0.055	-152.163	0.055	-97.3774	0.055	-77.9351
0.054	-152.765	0.054	-97.8107	0.054	-78.1699
0.053	-153.354	0.053	-98.2586	0.053	-78.3993
0.052	-153.913	0.052	-98.6976	0.052	-78.6187
0.051	-154.436	0.051	-99.1248	0.051	-78.8332
0.05	-154.934	0.05	-99.5598	0.05	-79.0396
0.049	-155.402	0.049	-99.9897	0.049	-79.2397
0.048	-155.859	0.048	-100.418	0.048	-79.433
0.047	-156.33	0.047	-100.857	0.047	-79.617
0.046	-156.809	0.046	-101.299	0.046	-79.797
0.045	-157.302	0.045	-101.727	0.045	-79.9627
0.044	-157.819	0.044	-102.155	0.044	-80.1247
0.043	-158.323	0.043	-102.581	0.043	-80.2832
0.042	-158.8	0.042	-103.01	0.042	-80.4323
0.041	-159.307	0.041	-103.445	0.041	-80.5723
0.04	-159.827	0.04	-103.87	0.04	-80.702
0.039	-160.337	0.039	-104.288	0.039	-80.8229
0.038	-160.829	0.038	-104.707	0.038	-80.9355
0.037	-161.306	0.037	-105.115	0.037	-81.0392
0.036	-161.778	0.036	-105.52	0.036	-81.1342
0.035	-162.255	0.035	-105.943	0.035	-81.2213
0.034	-162.732	0.034	-106.38	0.034	-81.3
0.033	-163.194	0.033	-106.82	0.033	-81.371
0.032	-163.65	0.032	-107.273	0.032	-81.4343
0.031	-164.112	0.031	-107.744	0.031	-81.4894
0.03	-164.579	0.03	-108.235	0.03	-81.5362
0.029	-165.059	0.029	-108.733	0.029	-81.5747
0.028	-165.523	0.028	-109.222	0.028	-81.603
0.027	-165.962	0.027	-109.692	0.027	-81.6219
0.026	-166.362	0.026	-110.172	0.026	-81.6326
0.025	-166.763	0.025	-110.668	0.025	-81.6353
0.024	-167.176	0.024	-111.149	0.024	-81.6285
0.023	-167.617	0.023	-111.617	0.023	-81.6139
0.022	-168.076	0.022	-112.079	0.022	-81.5918
0.021	-168.536	0.021	-112.55	0.021	-81.5626
0.02	-168.992	0.02	-113.031	0.02	-81.5258
0.019	-169.413	0.019	-113.502	0.019	-81.4797
0.018	-169.811	0.018	-113.957	0.018	-81.4262
0.017	-170.225	0.017	-114.401	0.017	-81.3663
0.016	-170.653	0.016	-114.828	0.016	-81.3003
0.015	-171.083	0.015	-115.276	0.015	-81.2284
0.014	-171.498	0.014	-115.739	0.014	-81.1505
0.013	-171.921	0.013	-116.184	0.013	-81.0661
0.012	-172.352	0.012	-116.648	0.012	-80.976
0.011	-172.788	0.011	-117.121	0.011	-80.8806
0.01	-173.247	0.01	-117.596	0.01	-80.7804
0.009	-173.706	0.009	-118.091	0.009	-80.6753
0.008	-174.135	0.008	-118.607	0.008	-80.565
0.007	-174.572	0.007	-119.138	0.007	-80.4496
0.006	-175.037	0.006	-119.683	0.006	-80.33
0.005	-175.538	0.005	-120.238	0.005	-80.2066
0.004	-176.069	0.004	-120.794	0.004	-80.0803
0.003	-176.61	0.003	-121.348	0.003	-79.951
0.002	-177.11	0.002	-121.905	0.002	-79.8191
0.001	-177.614	0.001	-122.469	0.001	-79.6871
0	-178.121	0	-123.045	0	-79.5534
-0.001	-178.643	-0.001	-123.621	-0.001	-79.4168
-0.002	-179.155	-0.002	-124.202	-0.002	-79.2792
-0.003	-179.649	-0.003	-124.793	-0.003	-79.141
-0.004	-180.136	-0.004	-125.399	-0.004	-79.0028
-0.005	-180.64	-0.005	-126.014	-0.005	-78.8647
-0.006	-181.17	-0.006	-126.63	-0.006	-78.728
-0.007	-181.714	-0.007	-127.246	-0.007	-78.5925
-0.008	-182.244	-0.008	-127.838	-0.008	-78.4589
-0.009	-182.754	-0.009	-128.416	-0.009	-78.3289
-0.01	-183.272	-0.01	-128.986	-0.01	-78.202
-0.011	-183.776	-0.011	-129.549	-0.011	-78.0785
-0.012	-184.27	-0.012	-130.116	-0.012	-77.9588
-0.013	-184.757	-0.013	-130.683	-0.013	-77.8431
-0.014	-185.244	-0.014	-131.251	-0.014	-77.7314
-0.015	-185.73	-0.015	-131.83	-0.015	-77.6238
-0.016	-186.211	-0.016	-132.428	-0.016	-77.5209
-0.017	-186.659	-0.017	-133.049	-0.017	-77.4222
-0.018	-187.08	-0.018	-133.669	-0.018	-77.3284
-0.019	-187.468	-0.019	-134.297	-0.019	-77.24
-0.02	-187.839	-0.02	-134.925	-0.02	-77.1573
-0.021	-188.208	-0.021	-135.551	-0.021	-77.079
-0.022	-188.596	-0.022	-136.171	-0.022	-77.007
-0.023	-189.006	-0.023	-136.789	-0.023	-76.9453
-0.024	-189.446	-0.024	-137.385	-0.024	-76.8896
-0.025	-189.889	-0.025	-137.978	-0.025	-76.8402
-0.026	-190.304	-0.026	-138.559	-0.026	-76.7976
-0.027	-190.698	-0.027	-139.122	-0.027	-76.7613
-0.028	-191.081	-0.028	-139.659	-0.028	-76.7314
-0.029	-191.45	-0.029	-140.177	-0.029	-76.7074
-0.03	-191.83	-0.03	-140.695	-0.03	-76.6895
-0.031	-192.205	-0.031	-141.23	-0.031	-76.6773
-0.032	-192.564	-0.032	-141.776	-0.032	-76.6717
-0.033	-192.903	-0.033	-142.329	-0.033	-76.6723
-0.034	-193.226	-0.034	-142.861	-0.034	-76.6792
-0.035	-193.569	-0.035	-143.367	-0.035	-76.6927
-0.036	-193.899	-0.036	-143.88	-0.036	-76.7125
-0.037	-194.214	-0.037	-144.378	-0.037	-76.7387
-0.038	-194.535	-0.038	-144.886	-0.038	-76.7714
-0.039	-194.861	-0.039	-145.431	-0.039	-76.8106
-0.04	-195.178	-0.04	-145.987	-0.04	-76.8565
-0.041	-195.498	-0.041	-146.53	-0.041	-76.9089
-0.042	-195.798	-0.042	-147.052	-0.042	-76.9679
-0.043	-196.087	-0.043	-147.548	-0.043	-77.0333
-0.044	-196.356	-0.044	-148.031	-0.044	-77.1054
-0.045	-196.616	-0.045	-148.503	-0.045	-77.184
-0.046	-196.865	-0.046	-148.993	-0.046	-77.2695
-0.047	-197.142	-0.047	-149.515	-0.047	-77.3617
-0.048	-197.419	-0.048	-150.033	-0.048	-77.461
-0.049	-197.677	-0.049	-150.547	-0.049	-77.567
-0.05	-197.902	-0.05	-151.065	-0.05	-77.6796
-0.051	-198.101	-0.051	-151.562	-0.051	-77.7981
-0.052	-198.285	-0.052	-152.038	-0.052	-77.9225
-0.053	-198.464	-0.053	-152.496	-0.053	-78.053
-0.054	-198.661	-0.054	-152.952	-0.054	-78.1897
-0.055	-198.884	-0.055	-153.386	-0.055	-78.3325
-0.056	-199.105	-0.056	-153.787	-0.056	-78.4809
-0.057	-199.305	-0.057	-154.162	-0.057	-78.6354
-0.058	-199.482	-0.058	-154.53	-0.058	-78.7966
-0.059	-199.652	-0.059	-154.899	-0.059	-78.964
-0.06	-199.82	-0.06	-155.266	-0.06	-79.1372
-0.061	-199.995	-0.061	-155.63	-0.061	-79.3162
-0.062	-200.168	-0.062	-156.01	-0.062	-79.5009
-0.063	-200.344	-0.063	-156.408	-0.063	-79.691
-0.064	-200.517	-0.064	-156.81	-0.064	-79.8867
-0.065	-200.705	-0.065	-157.206	-0.065	-80.0872
-0.066	-200.907	-0.066	-157.583	-0.066	-80.2924
-0.067	-201.114	-0.067	-157.949	-0.067	-80.5019
-0.068	-201.309	-0.068	-158.296	-0.068	-80.716
-0.069	-201.476	-0.069	-158.655	-0.069	-80.9342
-0.07	-201.622	-0.07	-159.022	-0.07	-81.1566
-0.071	-201.78	-0.071	-159.395	-0.071	-81.3834
-0.072	-201.922	-0.072	-159.749	-0.072	-81.6143
-0.073	-202.067	-0.073	-160.104	-0.073	-81.849
-0.074	-202.225	-0.074	-160.452	-0.074	-82.087
-0.075	-202.386	-0.075	-160.787	-0.075	-82.328
-0.076	-202.554	-0.076	-161.128	-0.076	-82.5727
-0.077	-202.733	-0.077	-161.467	-0.077	-82.8195
-0.078	-202.902	-0.078	-161.796	-0.078	-83.0682
-0.079	-203.055	-0.079	-162.122	-0.079	-83.3183
-0.08	-203.194	-0.08	-162.332	-0.08	-83.5702
-0.081	-203.342	-0.081	-162.489	-0.081	-83.8234
-0.082	-203.511	-0.082	-162.681	-0.082	-84.0781
-0.083	-203.704	-0.083	-162.891	-0.083	-84.3343
-0.084	-203.918	-0.084	-163.128	-0.084	-84.5914
-0.085	-204.135	-0.085	-163.373	-0.085	-84.8496
-0.086	-204.354	-0.086	-163.644	-0.086	-85.1084
-0.087	-204.578	-0.087	-163.915	-0.087	-85.3678
-0.088	-204.788	-0.088	-164.162	-0.088	-85.6278
-0.089	-204.994	-0.089	-164.384	-0.089	-85.8881
-0.09	-205.217	-0.09	-164.586	-0.09	-86.1479
-0.091	-205.473	-0.091	-164.777	-0.091	-86.4077
-0.092	-205.734	-0.092	-164.969	-0.092	-86.6678
-0.093	-205.988	-0.093	-165.154	-0.093	-86.9274
-0.094	-206.239	-0.094	-165.327	-0.094	-87.1863
-0.095	-206.485	-0.095	-165.481	-0.095	-87.4449
-0.096	-206.717	-0.096	-165.584	-0.096	-87.7035
-0.097	-206.954	-0.097	-165.653	-0.097	-87.9616
-0.098	-207.192	-0.098	-165.69	-0.098	-88.2189
-0.099	-207.453	-0.099	-165.696	-0.099	-88.4755
-0.1	-207.718	-0.1	-165.679	-0.1	-88.7314
-0.101	-207.989	-0.101	-165.634	-0.101	-88.9864
-0.102	-208.293	-0.102	-165.555	-0.102	-89.2409
-0.103	-208.591	-0.103	-165.424	-0.103	-89.4947
-0.104	-208.914	-0.104	-165.245	-0.104	-89.7473
-0.105	-209.25	-0.105	-165.048	-0.105	-89.999
-0.106	-209.6	-0.106	-164.846	-0.106	-90.2493
-0.107	-209.967	-0.107	-164.624	-0.107	-90.4985
-0.108	-210.341	-0.108	-164.377	-0.108	-90.7475
-0.109	-210.752	-0.109	-164.109	-0.109	-90.9958
-0.11	-211.192	-0.11	-163.829	-0.11	-91.2436
-0.111	-211.61	-0.111	-163.525	-0.111	-91.4902
-0.112	-212.024	-0.112	-163.184	-0.112	-91.735
-0.113	-212.458	-0.113	-162.81	-0.113	-91.9784
-0.114	-212.898	-0.114	-162.419	-0.114	-92.2215
-0.115	-213.355	-0.115	-162.023	-0.115	-92.4655
-0.116	-213.818	-0.116	-161.621	-0.116	-92.7111
-0.117	-214.285	-0.117	-161.187	-0.117	-92.9569
-0.118	-214.765	-0.118	-160.724	-0.118	-93.2027
-0.119	-215.261	-0.119	-160.237	-0.119	-93.4489
-0.12	-215.761	-0.12	-159.718	-0.12	-93.696
-0.121	-216.267	-0.121	-159.194	-0.121	-93.9437
-0.122	-216.771	-0.122	-158.639	-0.122	-94.1922
-0.123	-217.294	-0.123	-158.051	-0.123	-94.4416
-0.124	-217.871	-0.124	-157.438	-0.124	-94.6931
-0.125	-218.475	-0.125	-156.774	-0.125	-94.9458
-0.126	-219.093	-0.126	-156.097	-0.126	-95.2009
-0.127	-219.724	-0.127	-155.41	-0.127	-95.4581
-0.128	-220.35	-0.128	-154.687	-0.128	-95.7177
-0.129	-220.983	-0.129	-154.053	-0.129	-95.9796
-0.13	-221.631	-0.13	-153.493	-0.13	-96.2438
-0.131	-222.307	-0.131	-152.918	-0.131	-96.5115
-0.132	-222.993	-0.132	-152.316	-0.132	-96.7829
-0.133	-223.694	-0.133	-151.698	-0.133	-97.0584
-0.134	-224.407	-0.134	-151.093	-0.134	-97.339
-0.135	-225.153	-0.135	-150.501	-0.135	-97.6239
-0.136	-225.929	-0.136	-149.937	-0.136	-97.9126
-0.137	-226.733	-0.137	-149.409	-0.137	-98.2066
-0.138	-227.545	-0.138	-148.891	-0.138	-98.5046
-0.139	-228.357	-0.139	-148.395	-0.139	-98.8087
-0.14	-229.164	-0.14	-147.912	-0.14	-99.118
-0.141	-230	-0.141	-147.419	-0.141	-99.4331
-0.142	-230.867	-0.142	-146.936	-0.142	-99.7539
-0.143	-231.746	-0.143	-146.495	-0.143	-100.08
-0.144	-232.628	-0.144	-146.1	-0.144	-100.412
-0.145	-233.546	-0.145	-145.754	-0.145	-100.751
-0.146	-234.492	-0.146	-145.452	-0.146	-101.093
-0.147	-235.445	-0.147	-145.211	-0.147	-101.441
-0.148	-236.416	-0.148	-145.008	-0.148	-101.797
-0.149	-237.381	-0.149	-144.846	-0.149	-102.162
-0.15	-238.353	-0.15	-144.73	-0.15	-102.535
-0.151	-239.322	-0.151	-144.665	-0.151	-102.916
-0.152	-240.291	-0.152	-144.639	-0.152	-103.305
-0.153	-241.278	-0.153	-144.658	-0.153	-103.702
-0.154	-242.285	-0.154	-144.702	-0.154	-104.108
-0.155	-243.304	-0.155	-144.749	-0.155	-104.523
-0.156	-244.324	-0.156	-144.821	-0.156	-104.948
-0.157	-245.345	-0.157	-144.95	-0.157	-105.382
-0.158	-246.361	-0.158	-145.114	-0.158	-105.825
-0.159	-247.38	-0.159	-145.275	-0.159	-106.277
-0.16	-248.41	-0.16	-145.438	-0.16	-106.737
-0.161	-249.454	-0.161	-145.598	-0.161	-107.207
-0.162	-250.469	-0.162	-145.747	-0.162	-107.685
-0.163	-251.477	-0.163	-145.933	-0.163	-108.171
-0.164	-252.447	-0.164	-146.147	-0.164	-108.666
-0.165	-253.322	-0.165	-146.355	-0.165	-109.17
-0.166	-254.144	-0.166	-146.573	-0.166	-109.682
-0.167	-254.952	-0.167	-146.796	-0.167	-110.205
-0.168	-255.799	-0.168	-147.029	-0.168	-110.735
-0.169	-256.687	-0.169	-147.264	-0.169	-111.272
-0.17	-257.588	-0.17	-147.502	-0.17	-111.818
-0.171	-258.524	-0.171	-147.718	-0.171	-112.372
-0.172	-259.432	-0.172	-147.95	-0.172	-112.936
-0.173	-260.34	-0.173	-148.194	-0.173	-113.507
-0.174	-261.25	-0.174	-148.451	-0.174	-114.087
-0.175	-262.204	-0.175	-148.69	-0.175	-114.674
-0.176	-263.197	-0.176	-148.926	-0.176	-115.27
-0.177	-264.002	-0.177	-149.174	-0.177	-115.874
-0.178	-264.86	-0.178	-149.451	-0.178	-116.485
-0.179	-265.851	-0.179	-149.756	-0.179	-117.105
-0.18	-267	-0.18	-150.074	-0.18	-117.73
-0.181	-268.297	-0.181	-150.429	-0.181	-118.363
-0.182	-269.745	-0.182	-150.818	-0.182	-119.002
-0.183	-271.332	-0.183	-151.228	-0.183	-119.648
-0.184	-273.081	-0.184	-151.65	-0.184	-120.299
-0.185	-274.972	-0.185	-152.067	-0.185	-120.96
-0.186	-276.975	-0.186	-152.47	-0.186	-121.626
-0.187	-279.088	-0.187	-152.892	-0.187	-122.298
-0.188	-281.304	-0.188	-153.343	-0.188	-122.977
-0.189	-283.621	-0.189	-153.845	-0.189	-123.661
-0.19	-286.038	-0.19	-154.434	-0.19	-124.351
-0.191	-288.541	-0.191	-155.101	-0.191	-125.048
-0.192	-291.127	-0.192	-155.804	-0.192	-125.751
-0.193	-293.783	-0.193	-156.521	-0.193	-126.467
-0.194	-296.504	-0.194	-157.265	-0.194	-127.19
-0.195	-299.302	-0.195	-158.039	-0.195	-127.919
-0.196	-302.168	-0.196	-158.816	-0.196	-128.655
-0.197	-305.061	-0.197	-159.614	-0.197	-129.395
-0.198	-307.979	-0.198	-160.43	-0.198	-130.14
-0.199	-310.922	-0.199	-161.252	-0.199	-130.895
-0.2	-313.876	-0.2	-162.075	-0.2	-131.655
-0.201	-316.856	-0.201	-162.915	-0.201	-132.42
-0.202	-319.858	-0.202	-163.535	-0.202	-133.191
-0.203	-322.864	-0.203	-164.174	-0.203	-133.971
-0.204	-325.876	-0.204	-164.903	-0.204	-134.755
-0.205	-328.886	-0.205	-165.7	-0.205	-135.544
-0.206	-331.885	-0.206	-166.514	-0.206	-136.343
-0.207	-334.876	-0.207	-167.371	-0.207	-137.147
-0.208	-337.831	-0.208	-168.302	-0.208	-137.958
-0.209	-340.739	-0.209	-169.276	-0.209	-138.776
-0.21	-343.597	-0.21	-170.318	-0.21	-139.603
-0.211	-346.404	-0.211	-171.459	-0.211	-140.437
-0.212	-349.152	-0.212	-172.655	-0.212	-141.273
-0.213	-351.846	-0.213	-173.88	-0.213	-142.111
-0.214	-354.452	-0.214	-175.141	-0.214	-142.955
-0.215	-356.981	-0.215	-176.449	-0.215	-143.802
-0.216	-359.446	-0.216	-177.803	-0.216	-144.662
-0.217	-361.843	-0.217	-179.158	-0.217	-145.521
-0.218	-364.143	-0.218	-180.542	-0.218	-146.388
-0.219	-366.342	-0.219	-181.962	-0.219	-147.259
-0.22	-368.438	-0.22	-183.41	-0.22	-148.136
-0.221	-370.422	-0.221	-184.866	-0.221	-149.019
-0.222	-372.305	-0.222	-186.346	-0.222	-149.911
-0.223	-374.073	-0.223	-187.835	-0.223	-150.808
-0.224	-375.736	-0.224	-189.389	-0.224	-151.713
-0.225	-377.3	-0.225	-190.862	-0.225	-152.624
-0.226	-378.741	-0.226	-192.189	-0.226	-153.539
-0.227	-380.054	-0.227	-193.593	-0.227	-154.452
-0.228	-381.233	-0.228	-195.021	-0.228	-155.375
-0.229	-382.265	-0.229	-196.485	-0.229	-156.301
-0.23	-383.149	-0.23	-197.983	-0.23	-157.229
-0.231	-383.9	-0.231	-199.496	-0.231	-158.167
-0.232	-384.507	-0.232	-201.058	-0.232	-159.116
-0.233	-384.965	-0.233	-202.666	-0.233	-160.073
-0.234	-385.275	-0.234	-204.316	-0.234	-161.036
-0.235	-385.468	-0.235	-205.972	-0.235	-162.004
-0.236	-385.514	-0.236	-207.654	-0.236	-162.977
-0.237	-385.442	-0.237	-209.359	-0.237	-163.956
-0.238	-385.344	-0.238	-211.112	-0.238	-164.941
-0.239	-385.219	-0.239	-212.887	-0.239	-165.932
-0.24	-385.052	-0.24	-214.665	-0.24	-166.934
-0.241	-384.803	-0.241	-216.447	-0.241	-167.947
-0.242	-384.474	-0.242	-218.206	-0.242	-168.965
-0.243	-384.075	-0.243	-219.941	-0.243	-169.991
-0.244	-383.602	-0.244	-221.728	-0.244	-171.024
-0.245	-383.126	-0.245	-223.525	-0.245	-172.063
-0.246	-382.66	-0.246	-225.328	-0.246	-173.105
-0.247	-382.212	-0.247	-227.151	-0.247	-174.148
-0.248	-381.748	-0.248	-228.99	-0.248	-175.2
-0.249	-381.303	-0.249	-230.857	-0.249	-176.259
-0.25	-381.149	-0.25	-232.746	-0.25	-177.32
-0.251	-381.101	-0.251	-234.959	-0.251	-178.381
-0.252	-381.094	-0.252	-237.307	-0.252	-179.439
-0.253	-381.094	-0.253	-239.774	-0.253	-180.496
-0.254	-381.101	-0.254	-242.248	-0.254	-181.56
-0.255	-381.107	-0.255	-244.698	-0.255	-182.635
-0.256	-381.113	-0.256	-247.224	-0.256	-183.717
-0.257	-381.117	-0.257	-249.839	-0.257	-184.788
-0.258	-381.121	-0.258	-252.568	-0.258	-185.869
-0.259	-381.124	-0.259	-255.276	-0.259	-186.949
-0.26	-381.125	-0.26	-257.83	-0.26	-188.029
-0.261	-381.126	-0.261	-260.434	-0.261	-189.117
-0.262	-381.126	-0.262	-263.071	-0.262	-190.206
-0.263	-381.125	-0.263	-265.762	-0.263	-191.302
-0.264	-381.123	-0.264	-268.436	-0.264	-192.4
-0.265	-381.12	-0.265	-271.062	-0.265	-193.503
-0.266	-381.116	-0.266	-273.706	-0.266	-194.611
-0.267	-381.112	-0.267	-276.329	-0.267	-195.716
-0.268	-381.106	-0.268	-278.873	-0.268	-196.823
-0.269	-381.099	-0.269	-281.407	-0.269	-197.931
-0.27	-381.092	-0.27	-283.898	-0.27	-199.043
-0.271	-381.083	-0.271	-286.311	-0.271	-200.154
-0.272	-381.074	-0.272	-288.654	-0.272	-201.261
-0.273	-381.064	-0.273	-290.864	-0.273	-202.371
-0.274	-381.052	-0.274	-293.085	-0.274	-203.486
-0.275	-381.04	-0.275	-295.428	-0.275	-204.608
-0.276	-381.027	-0.276	-297.662	-0.276	-205.735
-0.277	-381.013	-0.277	-299.82	-0.277	-206.869
-0.278	-380.998	-0.278	-301.9	-0.278	-208.001
-0.279	-380.982	-0.279	-303.832	-0.279	-209.141
-0.28	-380.965	-0.28	-305.606	-0.28	-210.281
-0.281	-380.948	-0.281	-307.308	-0.281	-211.425
-0.282	-380.929	-0.282	-308.933	-0.282	-212.575
-0.283	-380.909	-0.283	-310.497	-0.283	-213.727
-0.284	-380.889	-0.284	-312.008	-0.284	-214.887
-0.285	-380.868	-0.285	-313.435	-0.285	-216.063
-0.286	-380.845	-0.286	-314.83	-0.286	-217.249
-0.287	-380.822	-0.287	-316.174	-0.287	-218.444
-0.288	-380.798	-0.288	-317.458	-0.288	-219.632
-0.289	-380.772	-0.289	-318.702	-0.289	-220.822
--	--	-0.29	-319.941	-0.29	-222.012
--	--	-0.291	-321.208	-0.291	-223.197
--	--	-0.292	-322.511	-0.292	-224.38
--	--	-0.293	-323.78	-0.293	-225.57
--	--	-0.294	-325.072	-0.294	-226.758
--	--	-0.295	-326.393	-0.295	-227.948
--	--	-0.296	-327.744	-0.296	-229.137
--	--	-0.297	-328.994	-0.297	-230.329
--	--	-0.298	-330.28	-0.298	-231.521
--	--	-0.299	-331.616	-0.299	-232.718
--	--	-0.3	-332.951	-0.3	-233.921
--	--	-0.301	-334.283	-0.301	-235.112
--	--	-0.302	-335.543	-0.302	-236.307
--	--	-0.303	-336.858	-0.303	-237.501
--	--	-0.304	-338.287	-0.304	-238.703
--	--	-0.305	-339.098	-0.305	-239.912
--	--	-0.306	-339.713	-0.306	-241.11
--	--	-0.307	-340.44	-0.307	-242.312
--	--	-0.308	-341.399	-0.308	-243.526
--	--	-0.309	-342.73	-0.309	-244.748
--	--	-0.31	-344.224	-0.31	-245.981
--	--	-0.311	-345.87	-0.311	-247.204
--	--	-0.312	-347.63	-0.312	-248.439
--	--	-0.313	-349.53	-0.313	-249.68
--	--	-0.314	-351.572	-0.314	-250.925
--	--	-0.315	-353.702	-0.315	-252.174
--	--	-0.316	-355.917	-0.316	-253.423
--	--	-0.317	-358.218	-0.317	-254.671
--	--	-0.318	-360.544	-0.318	-255.928
--	--	-0.319	-362.891	-0.319	-257.186
--	--	-0.32	-365.242	-0.32	-258.437
--	--	-0.321	-367.582	-0.321	-259.695
--	--	-0.322	-369.896	-0.322	-260.967
--	--	-0.323	-372.157	-0.323	-262.249
--	--	-0.324	-374.361	-0.324	-263.536
--	--	-0.325	-376.514	-0.325	-264.831
--	--	-0.326	-378.589	-0.326	-266.124
--	--	-0.327	-380.569	-0.327	-267.411
--	--	-0.328	-382.154	-0.328	-268.699
--	--	-0.329	-383.695	-0.329	-269.994
--	--	-0.33	-385.192	-0.33	-271.293
--	--	-0.331	-386.646	-0.331	-272.594
--	--	-0.332	-388.055	-0.332	-273.893
--	--	-0.333	-389.42	-0.333	-275.195
--	--	-0.334	-390.742	-0.334	-276.497
--	--	-0.335	-392.019	-0.335	-277.798
--	--	-0.336	-393.253	-0.336	-279.097
--	--	-0.337	-394.442	-0.337	-280.399
--	--	-0.338	-395.588	-0.338	-281.701
--	--	-0.339	-396.69	-0.339	-283.003
--	--	-0.34	-397.747	-0.34	-284.309
--	--	-0.341	-398.761	-0.341	-285.619
--	--	-0.342	-399.731	-0.342	-286.936
--	--	-0.343	-400.657	-0.343	-288.253
--	--	-0.344	-401.539	-0.344	-289.565
--	--	-0.345	-402.377	-0.345	-290.873
--	--	-0.346	-403.171	-0.346	-292.18
--	--	-0.347	-403.921	-0.347	-293.496
--	--	-0.348	-404.627	-0.348	-294.828
--	--	-0.349	-405.289	-0.349	-296.169
--	--	-0.35	-405.907	-0.35	-297.507
--	--	-0.351	-406.481	-0.351	-298.838
--	--	--	--	-0.352	-300.175
--	--	--	--	-0.353	-301.511
--	--	--	--	-0.354	-302.856
--	--	--	--	-0.355	-304.206
--	--	--	--	-0.356	-305.542
--	--	--	--	-0.357	-306.875
--	--	--	--	-0.358	-308.21
--	--	--	--	-0.359	-309.54
--	--	--	--	-0.36	-310.867
--	--	--	--	-0.361	-312.202
--	--	--	--	-0.362	-313.543
--	--	--	--	-0.363	-314.884
--	--	--	--	-0.364	-316.215
--	--	--	--	-0.365	-317.538
--	--	--	--	-0.366	-318.853
--	--	--	--	-0.367	-320.172
--	--	--	--	-0.368	-321.493
--	--	--	--	-0.369	-322.82
--	--	--	--	-0.37	-324.144
--	--	--	--	-0.371	-325.471
--	--	--	--	-0.372	-326.791
--	--	--	--	-0.373	-328.115
--	--	--	--	-0.374	-329.438
--	--	--	--	-0.375	-330.768
--	--	--	--	-0.376	-332.107
--	--	--	--	-0.377	-333.448
--	--	--	--	-0.378	-334.801
--	--	--	--	-0.379	-336.158
--	--	--	--	-0.38	-337.505
--	--	--	--	-0.381	-338.826
--	--	--	--	-0.382	-340.123
--	--	--	--	-0.383	-341.425
--	--	--	--	-0.384	-342.736
--	--	--	--	-0.385	-344.055
--	--	--	--	-0.386	-345.385
--	--	--	--	-0.387	-346.724
--	--	--	--	-0.388	-348.063
--	--	--	--	-0.389	-349.407
--	--	--	--	-0.39	-350.754
--	--	--	--	-0.391	-352.102
--	--	--	--	-0.392	-353.45
--	--	--	--	-0.393	-354.662
--	--	--	--	-0.394	-355.867
--	--	--	--	-0.395	-357.066
--	--	--	--	-0.396	-358.258
--	--	--	--	-0.397	-359.443
--	--	--	--	-0.398	-360.622
--	--	--	--	-0.399	-361.794
--	--	--	--	-0.4	-362.96
--	--	--	--	-0.401	-364.119
--	--	--	--	-0.402	-365.272
--	--	--	--	-0.403	-366.418
--	--	--	--	-0.404	-367.557
--	--	--	--	-0.405	-368.69
--	--	--	--	-0.406	-369.816
--	--	--	--	-0.407	-370.936
--	--	--	--	-0.408	-372.049
--	--	--	--	-0.409	-373.155
--	--	--	--	-0.41	-374.255
--	--	--	--	-0.411	-375.348
--	--	--	--	-0.412	-376.435
--	--	--	--	-0.413	-377.515
--	--	--	--	-0.414	-378.589
--	--	--	--	-0.415	-379.656
--	--	--	--	-0.416	-380.716
--	--	--	--	-0.417	-381.77
--	--	--	--	-0.418	-382.817
--	--	--	--	-0.419	-383.858
--	--	--	--	-0.42	-384.892
--	--	--	--	-0.421	-385.92
--	--	--	--	-0.422	-386.941
--	--	--	--	-0.423	-387.955
--	--	--	--	-0.424	-388.963
--	--	--	--	-0.425	-389.964
--	--	--	--	-0.426	-390.959
--	--	--	--	-0.427	-391.947
--	--	--	--	-0.428	-392.928
--	--	--	--	-0.429	-393.903
--	--	--	--
--	--	--	--
--	--	--	--
--	--	--	--
--	--	--	--
--	--	--	--
--	--	--	--
--	--	--	--
--	--	--	--
--	--	--	--
--	--	--	--
--	--	--	--
--	--	--	--
--	--	--	--
--	--	--	--
--	--	--	--
--	--	--	--
--	--	--	--
--	--	--	--
--	--	--	--
--	--	--	--
--	--	--	--
--	--	--	--
--	--	--	--
--	--	--	--
--	--	--	--
--	--	--	--
--	--	--	--
--	--	--	--
--	--	--	--
--	--	--	--
--	--	--	--
--	--	--	--
--	--	--	--
--	--	--	--
--	--	--	--
--	--	--	--
--	--	--	--
--	--	--	--
--	--	--	--
--	--	--	--
--	--	--	--
--	--	--	--
--	--	--	--
--	--	--	--
--	--	--	--
--	--	--	--
--	--	--	--
--	--	--	--
--	--	--	--
--	--	--	--
--	--	--	--
--	--	--	--
--	--	--	--
--	--	--	--
--	--	--	--
--	--	--	--
--	--	--	--
--	--	--	--
--	--	--	--
--	--	--	--
--	--	--	--
--	--	--	--
--	--	--	--
--	--	--	--
--	--	--	--
--	--	--	--
--	--	--	--
--	--	--	--
--	--	--	--
--	--	--	--
--	--	--	--
--	--	--	--
--	--	--	--
--	--	--	--
--	--	--	--
--	--	--	--
--	--	--	--
--	--	--	--
--	--	--	--
--	--	--	--
--	--	--	--
--	--	--	--
--	--	--	--
--	--	--	--
--	--	--	--
--	--	--	--
--	--	--	--
--	--	--	--
--	--	--	--
--	--	--	--
--	--	--	--
--	--	--	--
--	--	--	--
--	--	--	--
--	--	--	--
--	--	--	--
--	--	--	--
--	--	--	--
--	--	--	--
--	--	--	--
--	--	--	--
--	--	--	--
--	--	--	--
--	--	--	--
--	--	--	--
--	--	--	--
--	--	--	--
--	--	--	--
--	--	--	--
--	--	--	--
--	--	--	--
--	--	--	--
--	--	--	--
--	--	--	--
--	--	--	--
--	--	--	--
--	--	--	--
--	--	--	--
--	--	--	--
--	--	--	--
--	--	--	--
--	--	--	--
--	--	--	--
--	--	--	--
--	--	--	--
--	--	--	--
--	--	--	--
--	--	--	--
--	--	--	--
--	--	--	--
--	--	--	--
--	--	--	--
--	--	--	--
--	--	--	--
--	--	--	--
--	--	--	--
--	--	--	--
--	--	--	--
--	--	--	--
--	--	--	--
--	--	--	--
--	--	--	--
--	--	--	--
--	--	--	--
--	--	--	--
--	--	--	--
--	--	--	--
--	--	--	--
--	--	--	--
--	--	--	--
--	--	--	--
--	--	--	--
--	--	--	--
--	--	--	--
--	--	--	--
--	--	--	--
--	--	--	--
--	--	--	--
--	--	--	--
		--	--
		--	--
		--	--
		--	--
		--	--
		--	--
		--	--
		--	--
		--	--
		--	--
		--	--
		--	--
		--	--
		--	--
		--	--
		--	--
		--	--
		--	--
		--	--
		--	--
		--	--
		--	--
		--	--
		--	--
		--	--
		--	--
		--	--
		--	--
		--	--
		--	--
		--	--
		--	--
		--	--
		--	--
		--	--
		--	--
		--	--
		--	--
		--	--
		--	--
		--	--
		--	--
		--	--
		--	--
		--	--
		--	--
		--	--
		--	--
		--	--
		--	--
		--	--
		--	--
			--
			--
			--
			--
			--
			--
			--
			--
			--
			--

## Sheet: Fig. 3c
Fig. 3c
	FeP-MoP/FF	FeP/FF	MoP/FF
Scan rate (mV/s)	Δj mA cm-2	Δj mA cm-2	Δj mA cm-2
20	16.91	13.45	7.23
40	23.1	16.51	8.83
60	29.15	19.54	10.4
80	35.2	22.46	11.91
100	41.1	25.37	13.37

## Sheet: Fig 3d
Fig 3d
FeP-MoP/FF		FeP/FF		MoP/FF
-Z'' (Ohm)	Z' (Ohm)	-Z'' (Ohm)	Z' (Ohm)	-Z'' (Ohm)	Z' (Ohm)
0.7672	6.68985e-05	0.77178	0.00255	0.79748	0.00156
0.7672	8.10403e-05	0.77178	0.00309	0.79748	0.00189
0.7672	9.81416e-05	0.77178	0.00374	0.79748	0.00229
0.7672	0.000118873	0.77178	0.00453	0.79748	0.00278
0.7672	0.000144025	0.77178	0.00548	0.79748	0.00337
0.7672	0.000174477	0.77179	0.00664	0.79748	0.00408
0.7672	0.00021135	0.77179	0.00805	0.79748	0.00494
0.7672	0.000256408	0.77179	0.00976	0.79748	0.00599
0.7672	0.000310662	0.7718	0.01183	0.79748	0.00726
0.7672	0.000375542	0.7718	0.0143	0.79748	0.00878
0.7672	0.00045586	0.77182	0.01736	0.79748	0.01066
0.7672	0.000551495	0.77183	0.021	0.79749	0.01289
0.7672	0.000668985	0.77186	0.02547	0.79749	0.01564
0.7672	0.000810403	0.77189	0.03085	0.7975	0.01894
0.7672	0.000981416	0.77194	0.03736	0.79752	0.02294
0.7672	0.00119	0.77202	0.04527	0.79753	0.02779
0.7672	0.00144	0.77213	0.05483	0.79756	0.03366
0.7672	0.00174	0.7723	0.06642	0.7976	0.04078
0.7672	0.00211	0.77254	0.08046	0.79766	0.0494
0.7672	0.00256	0.7729	0.09761	0.79775	0.05993
0.7672	0.00311	0.77342	0.11826	0.79788	0.07261
0.7672	0.00376	0.77417	0.14294	0.79806	0.08778
0.76721	0.00456	0.77531	0.17349	0.79834	0.10655
0.76721	0.00551	0.77694	0.20984	0.79874	0.1289
0.76721	0.00669	0.77938	0.25448	0.79933	0.15635
0.76722	0.00808	0.78284	0.30706	0.80018	0.18872
0.76722	0.00983	0.78817	0.3736	0.80148	0.22974
0.76724	0.0119	0.79577	0.4518	0.80334	0.27804
0.76725	0.01449	0.80731	0.5495	0.80617	0.33855
0.76728	0.01739	0.82286	0.65823	0.80999	0.40616
0.76732	0.02133	0.84838	0.80484	0.81629	0.49789
0.76737	0.0257	0.88253	0.96579	0.82478	0.59949
0.76745	0.0314	0.93606	1.17255	0.83819	0.73174
0.76756	0.03768	1.00636	1.39524	0.85603	0.87689
0.76772	0.04521	1.10545	1.65407	0.8816	1.05008
0.76801	0.05652	1.28212	2.02345	0.92851	1.30817
0.76833	0.06686	1.46952	2.33819	0.98018	1.54168
0.76886	0.08099	1.75817	2.72838	1.06392	1.85574
0.76964	0.09812	2.14552	3.13612	1.18496	2.22741
0.77077	0.11882	2.64646	3.53307	1.35834	2.6616
0.77244	0.14391	3.26748	3.88173	1.60487	3.1621
0.77489	0.17425	3.99426	4.13687	1.94966	3.72446
0.77848	0.21091	4.79147	4.25945	2.42219	4.33506
0.78374	0.25522	5.60708	4.22853	3.05285	4.96639
0.79143	0.30858	6.38175	4.0496	3.86254	5.57119
0.80264	0.37268	7.06834	3.75275	4.85366	6.08725
0.81898	0.44952	7.6416	3.3804	6.00085	6.44712
0.8428	0.54149	8.09748	2.97419	7.2478	6.59415
0.87719	0.65022	8.44347	2.57084	8.50277	6.50176
0.92656	0.77763	8.69851	2.19256	9.68005	6.18664
0.99681	0.92475	8.88229	1.85155	10.7126	5.69961
1.09522	1.09058	9.01229	1.55303	11.5643	5.10941
1.23079	1.27205	9.10342	1.29587	12.2347	4.4793
1.41231	1.46103	9.16663	1.07769	12.741	3.86075
1.64691	1.64453	9.21023	0.89418	13.1123	3.28583
1.93695	1.80468	9.24022	0.74057	13.3789	2.77047
2.27535	1.9206	9.26075	0.61278	13.5671	2.32107
2.6451	1.97452	9.27478	0.50678	13.6984	1.93609
3.02202	1.95738	9.28437	0.41887	13.7895	1.60975
3.38054	1.87179	9.29094	0.34587	13.8526	1.33462
3.69717	1.73216	9.29541	0.28563	13.8957	1.10524
3.96075	1.55838	9.29846	0.23585	13.9253	0.91434
4.16936	1.3702	9.30054	0.1947	13.9455	0.7558
4.32762	1.18377	9.30195	0.16076	13.9594	0.6246
4.44434	1.00898	9.30292	0.13269	13.9688	0.51584
4.52829	0.8518	9.30357	0.10953	13.9752	0.42597
4.58769	0.7142	9.30402	0.09041	13.9796	0.35173
4.62927	0.59584	9.30433	0.07462	13.9826	0.29034
4.6581	0.4955	9.30454	0.06159	13.9846	0.2397
4.67797	0.4112	9.30468	0.05086	13.986	0.19792
4.69163	0.34067	9.30477	0.04199	13.987	0.16342
4.70102	0.28176	9.30484	0.03464	13.9876	0.13484
4.70743	0.23294	9.30488	0.0286	13.988	0.1113
4.71181	0.19249	9.30491	0.0236	13.9884	0.09187
4.7148	0.15899	9.30494	0.01948	13.9886	0.07583
4.71683	0.13132	9.30495	0.01608	13.9887	0.0626
4.71823	0.10841	9.30496	0.01327	13.9888	0.05166
4.71917	0.0895	9.30497	0.01095	13.9888	0.04264
4.71982	0.07389	9.30497	0.00904	13.9889	0.0352
4.72026	0.06099	9.30497	0.00746	13.9889	0.02905
4.72056	0.05035	9.30498	0.00616	13.989	0.02398
4.72076	0.04157	9.30498	0.00509	13.989	0.0198
4.7209	0.03432	9.30498	0.0042	13.989	0.01634
		9.30498	0.00346	13.989	0.01349

[truncated: 30 more sheets: Fig. 3e, Fig. 3f, Fig. 3g, Fig. 3h, Fig. 3i, Fig. 4a, Fig.4b, Fig. 4c, Fig. 4d, Fig. 4e, Fig. 4f, Fig. 4g, Fig. 4h, Fig. 4i, Fig. 5a, Fig. 5b, Fig. 5c, Fig. 5d, Fig 6c, Fig. 6f …]
